# Supplementary material for: Identification of Rocaglate Acyl Sulfamides as Selective Inhibitors of Glioblastoma Stem Cells
Source: ACS Cent Sci. 2024 Aug 8;10(8):1640–56. doi: 10.1021/acscentsci.4c01073 (PMC11363328; doi:10.1021/acscentsci.4c01073)
Supplement: Supplementary file 1 — oc4c01073_si_001.cif [file oc4c01073_si_001.cif]

data_mricca12
_audit_creation_date               2023-08-09
_audit_creation_method
;
Olex2 1.5
(compiled 2023.03.06 svn.rbb2c1857 for OlexSys, GUI svn.r6748)
;
_shelx_SHELXL_version_number       '2018/3'
_audit_contact_author_address      ?
_audit_contact_author_email        ?
_audit_contact_author_name         ''
_audit_contact_author_phone        ?
_publ_contact_author_id_orcid      ?
_publ_section_references
;
Dolomanov, O.V., Bourhis, L.J., Gildea, R.J, Howard, J.A.K. & Puschmann, H.
 (2009), J. Appl. Cryst. 42, 339-341.

Sheldrick, G.M. (2015). Acta Cryst. A71, 3-8.

Sheldrick, G.M. (2015). Acta Cryst. C71, 3-8.
;
_chemical_name_common              ?
_chemical_name_systematic          ?
_chemical_formula_moiety           'C26 H22 Br O7, C20 H25 N2 O2, H2 O'
_chemical_formula_sum              'C46 H49 Br N2 O10'
_chemical_formula_weight           869.78
_chemical_absolute_configuration   rmad
_chemical_melting_point            ?
loop_
  _atom_type_symbol
  _atom_type_description
  _atom_type_scat_dispersion_real
  _atom_type_scat_dispersion_imag
  _atom_type_scat_source
 'C' 'C' 0.0181 0.0091 'International Tables Vol C Tables 4.2.6.8 and 6.1.1.4'
 'H' 'H' 0.0000 0.0000 'International Tables Vol C Tables 4.2.6.8 and 6.1.1.4'
 'Br' 'Br' -0.6763 1.2805
 'International Tables Vol C Tables 4.2.6.8 and 6.1.1.4'
 'N' 'N' 0.0311 0.0180 'International Tables Vol C Tables 4.2.6.8 and 6.1.1.4'
 'O' 'O' 0.0492 0.0322 'International Tables Vol C Tables 4.2.6.8 and 6.1.1.4'

_shelx_space_group_comment
;
The symmetry employed for this shelxl refinement is uniquely defined
by the following loop, which should always be used as a source of
symmetry information in preference to the above space-group names.
They are only intended as comments.
;
_space_group_crystal_system        'orthorhombic'
_space_group_IT_number             19
_space_group_name_H-M_alt          'P 21 21 21'
_space_group_name_Hall             'P 2ac 2ab'
loop_
  _space_group_symop_operation_xyz
 'x, y, z'
 '-x+1/2, -y, z+1/2'
 '-x, y+1/2, -z+1/2'
 'x+1/2, -y+1/2, -z'

_cell_length_a                     7.05770(10)
_cell_length_b                     18.6325(3)
_cell_length_c                     32.1571(4)
_cell_angle_alpha                  90
_cell_angle_beta                   90
_cell_angle_gamma                  90
_cell_volume                       4228.74(10)
_cell_formula_units_Z              4
_cell_measurement_reflns_used      46591
_cell_measurement_temperature      100.00(10)
_cell_measurement_theta_max        75.6300
_cell_measurement_theta_min        2.3610
_shelx_estimated_absorpt_T_max     0.872
_shelx_estimated_absorpt_T_min     0.626
_exptl_absorpt_coefficient_mu      1.831
_exptl_absorpt_correction_T_max    1.00000
_exptl_absorpt_correction_T_min    0.81590
_exptl_absorpt_correction_type     multi-scan
_exptl_absorpt_process_details
;
CrysAlisPro 1.171.42.49 (Rigaku Oxford Diffraction, 2022)
Empirical absorption correction using spherical harmonics,
implemented in SCALE3 ABSPACK scaling algorithm.
;
_exptl_absorpt_special_details     ?
_exptl_crystal_colour              white
_exptl_crystal_colour_lustre       .
_exptl_crystal_colour_modifier     .
_exptl_crystal_colour_primary      white
_exptl_crystal_density_diffrn      1.366
_exptl_crystal_density_meas        ?
_exptl_crystal_density_method      ?
_exptl_crystal_description         plank
_exptl_crystal_F_000               1816
_exptl_crystal_size_max            0.282
_exptl_crystal_size_mid            0.091
_exptl_crystal_size_min            0.077
_exptl_transmission_factor_max     ?
_exptl_transmission_factor_min     ?
_diffrn_reflns_av_R_equivalents    0.0988
_diffrn_reflns_av_unetI/netI       0.0265
_diffrn_reflns_Laue_measured_fraction_full  0.999
_diffrn_reflns_Laue_measured_fraction_max  0.966
_diffrn_reflns_limit_h_max         8
_diffrn_reflns_limit_h_min         -8
_diffrn_reflns_limit_k_max         21
_diffrn_reflns_limit_k_min         -22
_diffrn_reflns_limit_l_max         39
_diffrn_reflns_limit_l_min         -38
_diffrn_reflns_number              140268
_diffrn_reflns_point_group_measured_fraction_full  0.998
_diffrn_reflns_point_group_measured_fraction_max  0.953
_diffrn_reflns_theta_full          67.684
_diffrn_reflns_theta_max           75.564
_diffrn_reflns_theta_min           2.748
_diffrn_ambient_environment        N~2~
_diffrn_ambient_temperature        100.00(10)
_diffrn_detector                   'CCD plate'
_diffrn_detector_area_resol_mean   ?
_diffrn_measured_fraction_theta_full  0.999
_diffrn_measured_fraction_theta_max  0.966
_diffrn_measurement_details
;
List of Runs (angles in degrees, time in seconds):

  # Type    Start    End  Width  t~exp~   \w     \q     \k     \f   Frames
--------------------------------------------------------------------------
  1  \f    -25.75 154.25   1.00    1.00 -25.75 -55.00  73.76    --   180
  2  \f    154.25 334.25   1.00    1.00 -25.75 -55.00  73.76    --   180
  3  \f    -16.79 343.21   0.30    2.50  -6.41 -62.14  50.30    --  1200
  4  \w      6.74  90.44   0.30    5.00    --   85.13 -82.24  -6.70  279
  5  \w      6.74  90.44   0.30    5.00    --   85.13 -82.24-150.70  279
  6  \f    -16.79 343.21   0.30    5.00  79.48  85.13  50.30    --  1200
  7  \w    264.51 350.01   0.30    1.00    --  -17.14 -62.03-158.87  285
  8  \w      6.74  90.44   0.30    5.00    --   85.13 -82.24  65.30  279
  9  \w    249.51 335.01   0.30    1.20    --  -32.14 -62.03 111.13  285
 10  \w      6.74  90.44   0.30    5.00    --   85.13 -82.24 -78.70  279
 11  \w      6.74  90.44   0.30    5.00    --   85.13 -82.24 137.30  279
 12  \w    249.51 335.01   0.30    1.20    --  -32.14 -62.03  21.13  285
 13  \w    -41.78  43.12   0.30    1.30    --   36.58 -58.14-100.15  283
 14  \w    249.51 335.01   0.30    1.20    --  -32.14 -62.03 -68.87  285
 15  \w    -98.32 -11.92   0.30    2.50    --  -62.14 114.09 -44.76  288
 16  \w    -98.32 -11.92   0.30    2.50    --  -62.14 114.09-149.76  288
 17  \w    -98.32 -11.92   0.30    2.50    --  -62.14 114.09  57.24  288
 18  \w    241.52 327.02   0.30    1.40    --  -40.13 -62.03-158.87  285
 19  \w    -98.32 -11.92   0.30    2.50    --  -62.14 114.09 -98.76  288
 20  \w    234.51 320.01   0.30    1.60    --  -47.14 -62.03  21.13  285
 21  \w    -98.32 -11.92   0.30    2.50    --  -62.14 114.09 159.24  288
 22  \w    234.51 320.01   0.30    1.60    --  -47.14 -62.03 111.13  285
 23  \w    241.52 327.02   0.30    1.40    --  -40.13 -62.03 -68.87  285
 24  \w    249.51 335.01   0.30    1.20    --  -32.14 -62.03-158.87  285
 25  \f    -21.13 338.87   0.30    2.10   0.60 -55.13  62.03    --  1200
 26  \w    234.51 320.01   0.30    1.60    --  -47.14 -62.03-158.87  285
 27  \w    241.52 327.02   0.30    1.40    --  -40.13 -62.03 111.13  285
 28  \w    234.51 320.01   0.30    1.60    --  -47.14 -62.03 -68.87  285
 29  \f    -16.79 343.21   0.30    5.00  79.48  85.13  50.30    --  1200
 30  \w    -41.78  42.82   0.30    1.30    --   36.58 -55.45 -26.20  282
 31  \w    264.51 350.01   0.30    1.00    --  -17.14 -62.03 -68.87  285
 32  \w    -41.78  42.82   0.30    1.30    --   36.58 -55.96 115.39  282
 33  \w    264.51 350.01   0.30    1.00    --  -17.14 -62.03  21.13  285
 34  \f    -21.13 338.87   0.30    1.40  15.60 -40.13  62.03    --  1200
;
_diffrn_measurement_device         'abstract diffractometer'
_diffrn_measurement_device_type   
 'Saxi-CrysAlisPro-abstract goniometer imported SAXI images'
_diffrn_measurement_method         '\w and \f scans'
_diffrn_orient_matrix_type        
 'CrysAlisPro convention (1999,Acta A55,543-557)'
_diffrn_orient_matrix_UB_11        0.1712810000
_diffrn_orient_matrix_UB_12        0.0269997000
_diffrn_orient_matrix_UB_13        0.0252083000
_diffrn_orient_matrix_UB_21        -0.1170809000
_diffrn_orient_matrix_UB_22        -0.0055033000
_diffrn_orient_matrix_UB_23        0.0403165000
_diffrn_orient_matrix_UB_31        0.0676840000
_diffrn_orient_matrix_UB_32        -0.0779658000
_diffrn_orient_matrix_UB_33        0.0058900000
_diffrn_radiation_monochromator    graphite
_diffrn_radiation_probe            x-ray
_diffrn_radiation_type             'Cu K\a'
_diffrn_radiation_wavelength       1.54184
_diffrn_source                     'fine-focus sealed X-ray tube'
_diffrn_source_type                'Enhance (Cu) X-ray Source'
_reflns_Friedel_coverage           0.744
_reflns_Friedel_fraction_full      0.997
_reflns_Friedel_fraction_max       0.936
_reflns_number_gt                  8251
_reflns_number_total               8364
_reflns_special_details
;
 Reflections were merged by SHELXL according to the crystal
 class for the calculation of statistics and refinement.
 
 _reflns_Friedel_fraction is defined as the number of unique
 Friedel pairs measured divided by the number that would be
 possible theoretically, ignoring centric projections and
 systematic absences.
;
_reflns_threshold_expression       'I > 2\s(I)'
_computing_cell_refinement         'CrysAlisPro 1.171.42.49 (Rigaku OD, 2022)'
_computing_data_collection         'CrysAlisPro 1.171.42.49 (Rigaku OD, 2022)'
_computing_data_reduction          'CrysAlisPro 1.171.42.49 (Rigaku OD, 2022)'
_computing_molecular_graphics      'Olex2 1.5 (Dolomanov et al., 2009)'
_computing_publication_material    'Olex2 1.5 (Dolomanov et al., 2009)'
_computing_structure_refinement    'SHELXL 2018/3 (Sheldrick, 2015)'
_computing_structure_solution      'SHELXT 2018/2 (Sheldrick, 2018)'
_refine_diff_density_max           0.623
_refine_diff_density_min           -0.408
_refine_diff_density_rms           0.068
_refine_ls_abs_structure_details
;
 Flack x determined using 3281 quotients [(I+)-(I-)]/[(I+)+(I-)]
 (Parsons, Flack and Wagner, Acta Cryst. B69 (2013) 249-259).
;
_refine_ls_abs_structure_Flack     0.002(5)
_refine_ls_extinction_coef         0.00085(10)
_refine_ls_extinction_expression  
 'Fc^*^=kFc[1+0.001xFc^2^\l^3^/sin(2\q)]^-1/4^'
_refine_ls_extinction_method       'SHELXL-2018/3 (Sheldrick 2018)'
_refine_ls_goodness_of_fit_ref     1.094
_refine_ls_hydrogen_treatment      mixed
_refine_ls_matrix_type             full
_refine_ls_number_parameters       570
_refine_ls_number_reflns           8364
_refine_ls_number_restraints       19
_refine_ls_R_factor_all            0.0363
_refine_ls_R_factor_gt             0.0354
_refine_ls_restrained_S_all        1.093
_refine_ls_shift/su_max            0.001
_refine_ls_shift/su_mean           0.000
_refine_ls_structure_factor_coef   Fsqd
_refine_ls_weighting_details      
 'w=1/[\s^2^(Fo^2^)+(0.0335P)^2^+2.8976P] where P=(Fo^2^+2Fc^2^)/3'
_refine_ls_weighting_scheme        calc
_refine_ls_wR_factor_gt            0.0837
_refine_ls_wR_factor_ref           0.0842
_refine_special_details            ?
_olex2_refinement_description
;
1. Fixed Uiso
 At 1.2 times of:
  All C(H) groups, All C(H,H) groups
 At 1.5 times of:
  All C(H,H,H) groups
2. Restrained distances
 C45-C46 \\sim C45-C46A
 with sigma of 0.02
3. Uiso/Uaniso restraints and constraints
C46 \\sim C46A: within 2A with sigma of 0.04 and sigma for terminal atoms of
0.08 within 2A
Uanis(C46) \\sim Ueq, Uanis(C46A) \\sim Ueq: with sigma of 0.1 and sigma for
terminal atoms of 0.2
4. Others
 Sof(H45A)=Sof(C46A)=Sof(H46C)=Sof(H46D)=1-FVAR(1)
 Sof(H45)=Sof(C46)=Sof(H46A)=Sof(H46B)=FVAR(1)
5.a Ternary CH refined with riding coordinates:
 C6(H6), C3(H3), C2(H2), C37(H37), C38(H38), C41(H41), C40(H40)
5.b Secondary CH2 refined with riding coordinates:
 C42(H42A,H42B), C39(H39A,H39B), C43(H43A,H43B), C44(H44A,H44B)
5.c Aromatic/amide H refined with riding coordinates:
 C32(H32), C11(H11), C27(H27), C16(H16), C28(H28), C35(H35), C34(H34), C9(H9),
 C26(H26), C20(H20), C18(H18), C19(H19), C25(H25), C22(H22), C17(H17), C23(H23),
  C45(H45), C45(H45A)
5.d X=CH2 refined with riding coordinates:
 C46(H46A,H46B), C46A(H46C,H46D)
5.e Idealised Me refined as rotating group:
 C13(H13A,H13B,H13C), C36(H36A,H36B,H36C), C14(H14A,H14B,H14C)
;
_atom_sites_solution_hydrogens     mixed
_atom_sites_solution_primary       dual
_atom_sites_solution_secondary     ?
loop_
  _atom_site_label
  _atom_site_type_symbol
  _atom_site_fract_x
  _atom_site_fract_y
  _atom_site_fract_z
  _atom_site_U_iso_or_equiv
  _atom_site_adp_type
  _atom_site_occupancy
  _atom_site_site_symmetry_order
  _atom_site_calc_flag
  _atom_site_refinement_flags_posn
  _atom_site_refinement_flags_adp
  _atom_site_refinement_flags_occupancy
  _atom_site_disorder_assembly
  _atom_site_disorder_group
 Br1 Br 0.44440(8) 0.16516(2) 0.40137(2) 0.04832(15) Uani 1 1 d . . . . .
 O1 O 0.1818(3) 0.66448(12) 0.42804(7) 0.0223(4) Uani 1 1 d . . . . .
 O4 O 0.5239(3) 0.48320(10) 0.31192(6) 0.0189(4) Uani 1 1 d . . . . .
 O3 O 0.0450(3) 0.46852(10) 0.32458(6) 0.0179(4) Uani 1 1 d . . . . .
 O9 O 0.6519(3) 0.80802(13) 0.40063(7) 0.0226(4) Uani 1 1 d . . . . .
 O7 O 0.4564(3) 0.62923(10) 0.26051(6) 0.0197(4) Uani 1 1 d . . . . .
 O5 O 0.3784(3) 0.64928(10) 0.34635(7) 0.0209(5) Uani 1 1 d . . . . .
 O6 O -0.1359(3) 0.57975(11) 0.19485(6) 0.0220(4) Uani 1 1 d . . . . .
 O8 O -0.1006(3) 0.73383(11) 0.27886(6) 0.0224(5) Uani 1 1 d . . . . .
 O2 O 0.4795(3) 0.64503(11) 0.44772(6) 0.0241(5) Uani 1 1 d . . . . .
 O10 O 0.8068(4) 0.67685(14) 0.40966(8) 0.0336(6) Uani 1 1 d . . . . .
 N1 N 0.5407(4) 0.89783(12) 0.25589(7) 0.0202(5) Uani 1 1 d . . . . .
 N2 N 0.2591(4) 0.80832(14) 0.44150(8) 0.0205(5) Uani 1 1 d . . . . .
 C32 C 0.1885(4) 0.78078(14) 0.30930(9) 0.0167(6) Uani 1 1 d . . . . .
 H32 H 0.167191 0.756946 0.334997 0.020 Uiso 1 1 calc R U . . .
 C10 C -0.0191(4) 0.56757(14) 0.22809(9) 0.0179(6) Uani 1 1 d . . . . .
 C1 C 0.3341(4) 0.62847(15) 0.42792(8) 0.0178(6) Uani 1 1 d . . . . .
 C15 C 0.0628(4) 0.48297(14) 0.42424(9) 0.0185(6) Uani 1 1 d . . . . .
 C11 C 0.1543(4) 0.60428(15) 0.22658(9) 0.0187(6) Uani 1 1 d . . . . .
 H11 H 0.182374 0.635234 0.203931 0.022 Uiso 1 1 calc R U . . .
 C29 C 0.4975(4) 0.83354(15) 0.33489(9) 0.0183(6) Uani 1 1 d . . . . .
 C30 C 0.3554(4) 0.82313(14) 0.30371(9) 0.0170(6) Uani 1 1 d . . . . .
 C4 C 0.2117(4) 0.47466(15) 0.35113(9) 0.0167(6) Uani 1 1 d . . . . .
 C27 C 0.6706(5) 0.90454(16) 0.28503(10) 0.0222(6) Uani 1 1 d . . . . .
 H27 H 0.781143 0.931668 0.278898 0.027 Uiso 1 1 calc R U . . .
 C16 C -0.1322(5) 0.47494(17) 0.42348(9) 0.0226(6) Uani 1 1 d . . . . .
 H16 H -0.203878 0.498574 0.402548 0.027 Uiso 1 1 calc R U . . .
 C6 C 0.4363(4) 0.57887(14) 0.35749(8) 0.0170(5) Uani 1 1 d . . . . .
 H6 H 0.577576 0.576702 0.359536 0.020 Uiso 1 1 calc R U . . .
 C7 C 0.2429(4) 0.54799(15) 0.29119(9) 0.0159(6) Uani 1 1 d . . . . .
 C3 C 0.1607(4) 0.52356(15) 0.38940(9) 0.0164(6) Uani 1 1 d . . . . .
 H3 H 0.070844 0.561258 0.379365 0.020 Uiso 1 1 calc R U . . .
 C33 C 0.0588(5) 0.77442(15) 0.27772(9) 0.0193(6) Uani 1 1 d . . . . .
 C8 C 0.0694(4) 0.51414(14) 0.29152(8) 0.0165(6) Uani 1 1 d . . . . .
 C28 C 0.6541(4) 0.87366(15) 0.32468(9) 0.0204(6) Uani 1 1 d . . . . .
 H28 H 0.751875 0.880540 0.344590 0.025 Uiso 1 1 calc R U . . .
 C5 C 0.3642(4) 0.52100(15) 0.32654(9) 0.0158(6) Uani 1 1 d . . . . .
 C35 C 0.2429(5) 0.85154(15) 0.23329(9) 0.0207(6) Uani 1 1 d . . . . .
 H35 H 0.260338 0.875378 0.207459 0.025 Uiso 1 1 calc R U . . .
 C2 C 0.3467(4) 0.56079(14) 0.40011(9) 0.0166(5) Uani 1 1 d . . . . .
 H2 H 0.430330 0.525153 0.414382 0.020 Uiso 1 1 calc R U . . .
 C34 C 0.0835(5) 0.81193(15) 0.23965(9) 0.0219(6) Uani 1 1 d . . . . .
 H34 H -0.011018 0.809376 0.218672 0.026 Uiso 1 1 calc R U . . .
 C12 C 0.2840(4) 0.59497(15) 0.25841(9) 0.0169(6) Uani 1 1 d . . . . .
 C9 C -0.0683(4) 0.52255(14) 0.26082(9) 0.0178(6) Uani 1 1 d . . . . .
 H9 H -0.187661 0.499098 0.262171 0.021 Uiso 1 1 calc R U . . .
 C31 C 0.3834(4) 0.85782(14) 0.26460(9) 0.0185(6) Uani 1 1 d . . . . .
 C37 C 0.4787(4) 0.80230(15) 0.37859(9) 0.0176(6) Uani 1 1 d . . . . .
 H37 H 0.441050 0.750663 0.376659 0.021 Uiso 1 1 calc R U . . .
 C21 C 0.2708(4) 0.39893(15) 0.36269(9) 0.0170(6) Uani 1 1 d . . . . .
 C26 C 0.4549(5) 0.38316(16) 0.37554(9) 0.0231(6) Uani 1 1 d . . . . .
 H26 H 0.547145 0.420271 0.376343 0.028 Uiso 1 1 calc R U . . .
 C20 C 0.1629(5) 0.44972(19) 0.45604(10) 0.0276(7) Uani 1 1 d . . . . .
 H20 H 0.296207 0.456061 0.457896 0.033 Uiso 1 1 calc R U . . .
 C38 C 0.3235(4) 0.84447(15) 0.40158(9) 0.0181(6) Uani 1 1 d . . . . .
 H38 H 0.211100 0.846704 0.382697 0.022 Uiso 1 1 calc R U . . .
 C13 C 0.4986(4) 0.68093(15) 0.22853(9) 0.0224(6) Uani 1 1 d . . . . .
 H13A H 0.502334 0.656827 0.201458 0.034 Uiso 1 1 calc R U . . .
 H13B H 0.621878 0.703086 0.234167 0.034 Uiso 1 1 calc R U . . .
 H13C H 0.400255 0.718062 0.228213 0.034 Uiso 1 1 calc R U . . .
 C36 C -0.1307(5) 0.69245(17) 0.31560(10) 0.0251(7) Uani 1 1 d . . . . .
 H36A H -0.243942 0.662636 0.312123 0.038 Uiso 1 1 calc R U . . .
 H36B H -0.148209 0.724697 0.339364 0.038 Uiso 1 1 calc R U . . .
 H36C H -0.020477 0.661603 0.320542 0.038 Uiso 1 1 calc R U . . .
 C42 C 0.3787(5) 0.92210(15) 0.41198(9) 0.0234(7) Uani 1 1 d . . . . .
 H42A H 0.518390 0.926718 0.412563 0.028 Uiso 1 1 calc R U . . .
 H42B H 0.328893 0.954895 0.390363 0.028 Uiso 1 1 calc R U . . .
 C39 C 0.0708(5) 0.83958(17) 0.45335(10) 0.0253(6) Uani 1 1 d . . . . .
 H39A H 0.029605 0.819498 0.480381 0.030 Uiso 1 1 calc R U . . .
 H39B H -0.025095 0.826648 0.432161 0.030 Uiso 1 1 calc R U . . .
 C43 C 0.3949(5) 0.81927(16) 0.47716(9) 0.0254(7) Uani 1 1 d . . . . .
 H43A H 0.522485 0.801743 0.469365 0.030 Uiso 1 1 calc R U . . .
 H43B H 0.351429 0.791897 0.501760 0.030 Uiso 1 1 calc R U . . .
 C41 C 0.2967(5) 0.94243(16) 0.45433(9) 0.0251(7) Uani 1 1 d . . . . .
 H41 H 0.313034 0.995050 0.459312 0.030 Uiso 1 1 calc R U . . .
 C18 C -0.1232(5) 0.39844(17) 0.48375(10) 0.0272(7) Uani 1 1 d . . . . .
 H18 H -0.186115 0.369212 0.503644 0.033 Uiso 1 1 calc R U . . .
 C24 C 0.3719(6) 0.26027(16) 0.38561(10) 0.0313(8) Uani 1 1 d . . . . .
 C14 C -0.2918(5) 0.53162(17) 0.18977(10) 0.0246(7) Uani 1 1 d . . . . .
 H14A H -0.355977 0.541787 0.163387 0.037 Uiso 1 1 calc R U . . .
 H14B H -0.381225 0.537983 0.212795 0.037 Uiso 1 1 calc R U . . .
 H14C H -0.245255 0.482068 0.189633 0.037 Uiso 1 1 calc R U . . .
 C19 C 0.0700(5) 0.4072(2) 0.48522(10) 0.0330(8) Uani 1 1 d . . . . .
 H19 H 0.141057 0.383978 0.506399 0.040 Uiso 1 1 calc R U . . .
 C25 C 0.5054(5) 0.31394(16) 0.38718(10) 0.0296(8) Uani 1 1 d . . . . .
 H25 H 0.630835 0.303799 0.396137 0.036 Uiso 1 1 calc R U . . .
 C22 C 0.1372(5) 0.34341(16) 0.36238(9) 0.0243(7) Uani 1 1 d . . . . .
 H22 H 0.010231 0.353301 0.354434 0.029 Uiso 1 1 calc R U . . .
 C40 C 0.0860(5) 0.92235(18) 0.45664(11) 0.0326(8) Uani 1 1 d . . . . .
 H40 H 0.037643 0.936899 0.484632 0.039 Uiso 1 1 calc R U . . .
 C17 C -0.2248(5) 0.43295(19) 0.45277(10) 0.0275(7) Uani 1 1 d . . . . .
 H17 H -0.358613 0.427835 0.451577 0.033 Uiso 1 1 calc R U . . .
 C23 C 0.1883(6) 0.27374(17) 0.37360(10) 0.0317(8) Uani 1 1 d . . . . .
 H23 H 0.097551 0.236113 0.372951 0.038 Uiso 1 1 calc R U . . .
 C44 C 0.4035(6) 0.89961(18) 0.48755(11) 0.0381(9) Uani 1 1 d . . . . .
 H44A H 0.345752 0.908260 0.515153 0.046 Uiso 1 1 calc R U . . .
 H44B H 0.537284 0.915525 0.488636 0.046 Uiso 1 1 calc R U . . .
 H5 H 0.409(6) 0.658(2) 0.3232(13) 0.034(11) Uiso 1 1 d . . . . .
 H10A H 0.930(7) 0.670(2) 0.4175(13) 0.047(12) Uiso 1 1 d . . . . .
 H10B H 0.737(6) 0.656(2) 0.4219(13) 0.031(12) Uiso 1 1 d . . . . .
 H4 H 0.493(6) 0.456(2) 0.2922(14) 0.047(13) Uiso 1 1 d . . . . .
 H2A H 0.251(6) 0.762(2) 0.4375(12) 0.032(10) Uiso 1 1 d . . . . .
 H9A H 0.689(6) 0.772(3) 0.4028(14) 0.036(12) Uiso 1 1 d . . . . .
 C45 C -0.0350(7) 0.9598(2) 0.42383(16) 0.0531(11) Uani 1 1 d D . . . .
 H45 H -0.133921 0.931259 0.412492 0.064 Uiso 0.54(3) 1 calc R U P A 1
 H45A H -0.041343 0.936911 0.397462 0.064 Uiso 0.46(3) 1 calc R U P A 2
 C46 C -0.025(2) 1.0200(5) 0.4100(6) 0.073(6) Uani 0.54(3) 1 d D U P A 1
 H46A H 0.070335 1.051840 0.419748 0.088 Uiso 0.54(3) 1 calc R U P A 1
 H46B H -0.112128 1.035425 0.389349 0.088 Uiso 0.54(3) 1 calc R U P A 1
 C46A C -0.129(3) 1.0180(7) 0.4275(5) 0.069(5) Uani 0.46(3) 1 d D U P A 2
 H46C H -0.128060 1.043413 0.453088 0.082 Uiso 0.46(3) 1 calc R U P A 2
 H46D H -0.199233 1.036000 0.404551 0.082 Uiso 0.46(3) 1 calc R U P A 2

loop_
  _atom_site_aniso_label
  _atom_site_aniso_U_11
  _atom_site_aniso_U_22
  _atom_site_aniso_U_33
  _atom_site_aniso_U_23
  _atom_site_aniso_U_13
  _atom_site_aniso_U_12
 Br1 0.0939(4) 0.01736(17) 0.0337(2) 0.00349(14) -0.0134(2) 0.0096(2)
 O1 0.0217(11) 0.0183(10) 0.0271(11) -0.0047(9) -0.0004(9) 0.0006(9)
 O4 0.0196(11) 0.0181(9) 0.0189(10) -0.0051(8) 0.0014(9) 0.0018(8)
 O3 0.0191(10) 0.0197(9) 0.0148(9) 0.0018(7) -0.0036(8) -0.0035(8)
 O9 0.0219(11) 0.0229(11) 0.0229(11) 0.0018(9) -0.0055(9) 0.0012(9)
 O7 0.0206(10) 0.0205(9) 0.0179(10) 0.0025(8) -0.0005(9) -0.0057(9)
 O5 0.0333(12) 0.0139(10) 0.0155(10) 0.0006(8) 0.0012(9) -0.0004(8)
 O6 0.0238(11) 0.0236(10) 0.0186(10) 0.0043(8) -0.0061(9) -0.0029(9)
 O8 0.0227(12) 0.0254(11) 0.0190(10) 0.0022(8) -0.0008(9) -0.0045(8)
 O2 0.0236(11) 0.0262(11) 0.0227(10) -0.0064(8) -0.0037(9) -0.0021(9)
 O10 0.0232(13) 0.0376(14) 0.0400(15) 0.0174(11) 0.0021(11) 0.0038(11)
 N1 0.0247(13) 0.0172(11) 0.0189(12) 0.0018(9) 0.0017(11) -0.0009(10)
 N2 0.0300(14) 0.0153(12) 0.0161(12) -0.0008(9) 0.0026(10) -0.0039(10)
 C32 0.0222(15) 0.0138(12) 0.0140(13) 0.0017(10) 0.0019(11) 0.0020(11)
 C10 0.0202(15) 0.0167(13) 0.0168(13) -0.0028(10) -0.0030(11) 0.0037(11)
 C1 0.0234(15) 0.0177(14) 0.0123(13) 0.0011(11) 0.0001(12) -0.0031(11)
 C15 0.0227(15) 0.0133(12) 0.0193(14) -0.0039(10) 0.0022(12) -0.0003(11)
 C11 0.0237(15) 0.0163(13) 0.0162(14) 0.0009(10) 0.0011(12) 0.0009(11)
 C29 0.0242(16) 0.0125(12) 0.0182(13) -0.0027(10) 0.0013(11) 0.0025(11)
 C30 0.0215(14) 0.0121(13) 0.0175(13) -0.0003(10) 0.0029(11) 0.0019(10)
 C4 0.0167(14) 0.0165(13) 0.0168(14) -0.0015(11) -0.0030(11) -0.0015(11)
 C27 0.0233(16) 0.0184(14) 0.0248(16) 0.0031(12) 0.0009(13) -0.0023(12)
 C16 0.0260(16) 0.0253(15) 0.0166(15) 0.0009(12) 0.0000(12) -0.0025(13)
 C6 0.0186(14) 0.0145(12) 0.0179(13) -0.0004(10) 0.0015(12) 0.0007(11)
 C7 0.0178(14) 0.0149(13) 0.0148(14) -0.0037(10) -0.0001(11) 0.0006(11)
 C3 0.0197(14) 0.0127(12) 0.0169(14) -0.0019(10) -0.0001(11) 0.0014(11)
 C33 0.0214(15) 0.0163(13) 0.0201(14) -0.0012(10) 0.0015(13) 0.0005(12)
 C8 0.0215(14) 0.0133(12) 0.0149(13) -0.0022(9) 0.0020(12) 0.0007(11)
 C28 0.0219(15) 0.0181(14) 0.0212(15) 0.0002(11) -0.0029(12) 0.0001(11)
 C5 0.0177(14) 0.0144(12) 0.0154(14) 0.0009(10) 0.0009(11) 0.0011(11)
 C35 0.0297(16) 0.0175(14) 0.0147(14) 0.0017(10) -0.0011(12) 0.0011(12)
 C2 0.0180(14) 0.0162(13) 0.0155(13) 0.0018(11) -0.0011(12) 0.0019(10)
 C34 0.0280(16) 0.0205(13) 0.0173(14) 0.0000(11) -0.0053(12) 0.0021(12)
 C12 0.0184(14) 0.0162(13) 0.0162(14) -0.0019(11) 0.0000(11) 0.0001(11)
 C9 0.0189(14) 0.0148(12) 0.0197(14) -0.0032(10) -0.0020(12) -0.0009(11)
 C31 0.0243(15) 0.0126(12) 0.0187(14) -0.0003(10) 0.0027(12) 0.0013(11)
 C37 0.0186(14) 0.0166(13) 0.0175(13) 0.0005(10) -0.0031(11) -0.0015(11)
 C21 0.0242(15) 0.0166(14) 0.0103(13) -0.0009(10) 0.0016(11) -0.0001(11)
 C26 0.0326(17) 0.0194(14) 0.0171(14) -0.0003(10) 0.0010(14) -0.0002(13)
 C20 0.0243(17) 0.0350(18) 0.0234(16) 0.0050(13) 0.0015(14) 0.0015(14)
 C38 0.0219(15) 0.0176(13) 0.0148(13) 0.0024(11) -0.0003(12) -0.0025(11)
 C13 0.0260(16) 0.0184(14) 0.0229(15) 0.0041(11) 0.0014(12) -0.0036(11)
 C36 0.0221(15) 0.0251(15) 0.0282(16) 0.0052(13) 0.0019(13) -0.0019(12)
 C42 0.0331(18) 0.0137(13) 0.0235(16) 0.0015(11) 0.0017(13) -0.0008(12)
 C39 0.0265(16) 0.0266(15) 0.0229(15) -0.0035(12) 0.0083(13) -0.0026(14)
 C43 0.0388(19) 0.0222(15) 0.0152(14) 0.0021(11) -0.0049(13) -0.0026(13)
 C41 0.042(2) 0.0151(14) 0.0180(15) -0.0020(11) -0.0006(14) -0.0019(13)
 C18 0.0396(19) 0.0224(16) 0.0195(15) 0.0011(12) 0.0096(14) -0.0047(13)
 C24 0.060(2) 0.0150(14) 0.0191(15) 0.0032(11) -0.0067(16) 0.0087(15)
 C14 0.0266(16) 0.0221(15) 0.0253(16) -0.0019(12) -0.0086(13) -0.0009(12)
 C19 0.0364(19) 0.0387(18) 0.0239(16) 0.0126(14) 0.0041(15) 0.0073(16)
 C25 0.045(2) 0.0209(15) 0.0232(15) 0.0007(11) -0.0039(14) 0.0104(14)
 C22 0.0353(18) 0.0198(15) 0.0178(14) 0.0009(11) -0.0035(13) -0.0050(13)
 C40 0.039(2) 0.0239(16) 0.0347(19) -0.0063(13) 0.0116(16) 0.0021(15)
 C17 0.0253(17) 0.0328(18) 0.0244(17) -0.0005(13) 0.0010(13) -0.0086(13)
 C23 0.052(2) 0.0178(15) 0.0258(17) 0.0019(13) -0.0044(16) -0.0096(15)
 C44 0.064(3) 0.0237(17) 0.0268(17) -0.0007(13) -0.0138(17) -0.0092(17)
 C45 0.045(2) 0.039(2) 0.075(3) -0.001(2) -0.008(2) 0.0087(19)
 C46 0.049(8) 0.042(5) 0.129(13) 0.042(6) -0.013(9) -0.003(5)
 C46A 0.060(10) 0.056(7) 0.090(9) 0.011(6) 0.026(8) 0.015(6)

_geom_special_details
;
 All esds (except the esd in the dihedral angle between two l.s. planes)
 are estimated using the full covariance matrix.  The cell esds are taken
 into account individually in the estimation of esds in distances, angles
 and torsion angles; correlations between esds in cell parameters are only
 used when they are defined by crystal symmetry.  An approximate (isotropic)
 treatment of cell esds is used for estimating esds involving l.s. planes.
;
loop_
  _geom_bond_atom_site_label_1
  _geom_bond_atom_site_label_2
  _geom_bond_distance
  _geom_bond_site_symmetry_2
  _geom_bond_publ_flag
 Br1 C24 1.913(3) . ?
 O1 C1 1.267(4) . ?
 O4 C5 1.410(3) . ?
 O4 H4 0.84(5) . ?
 O3 C4 1.459(3) . ?
 O3 C8 1.372(3) . ?
 O9 C37 1.417(4) . ?
 O9 H9A 0.73(5) . ?
 O7 C12 1.375(3) . ?
 O7 C13 1.440(3) . ?
 O5 C6 1.420(3) . ?
 O5 H5 0.79(4) . ?
 O6 C10 1.369(3) . ?
 O6 C14 1.429(4) . ?
 O8 C33 1.356(4) . ?
 O8 C36 1.426(4) . ?
 O2 C1 1.247(4) . ?
 O10 H10A 0.91(5) . ?
 O10 H10B 0.74(5) . ?
 N1 C27 1.317(4) . ?
 N1 C31 1.366(4) . ?
 N2 C38 1.519(4) . ?
 N2 C39 1.500(4) . ?
 N2 C43 1.508(4) . ?
 N2 H2A 0.87(4) . ?
 C32 H32 0.9500 . ?
 C32 C30 1.429(4) . ?
 C32 C33 1.372(4) . ?
 C10 C11 1.402(4) . ?
 C10 C9 1.390(4) . ?
 C1 C2 1.548(4) . ?
 C15 C16 1.385(4) . ?
 C15 C3 1.518(4) . ?
 C15 C20 1.389(4) . ?
 C11 H11 0.9500 . ?
 C11 C12 1.384(4) . ?
 C29 C30 1.431(4) . ?
 C29 C28 1.374(4) . ?
 C29 C37 1.527(4) . ?
 C30 C31 1.428(4) . ?
 C4 C3 1.573(4) . ?
 C4 C5 1.590(4) . ?
 C4 C21 1.517(4) . ?
 C27 H27 0.9500 . ?
 C27 C28 1.404(4) . ?
 C16 H16 0.9500 . ?
 C16 C17 1.388(4) . ?
 C6 H6 1.0000 . ?
 C6 C5 1.553(4) . ?
 C6 C2 1.547(4) . ?
 C7 C8 1.378(4) . ?
 C7 C5 1.509(4) . ?
 C7 C12 1.401(4) . ?
 C3 H3 1.0000 . ?
 C3 C2 1.524(4) . ?
 C33 C34 1.420(4) . ?
 C8 C9 1.394(4) . ?
 C28 H28 0.9500 . ?
 C35 H35 0.9500 . ?
 C35 C34 1.361(4) . ?
 C35 C31 1.418(4) . ?
 C2 H2 1.0000 . ?
 C34 H34 0.9500 . ?
 C9 H9 0.9500 . ?
 C37 H37 1.0000 . ?
 C37 C38 1.537(4) . ?
 C21 C26 1.395(5) . ?
 C21 C22 1.400(4) . ?
 C26 H26 0.9500 . ?
 C26 C25 1.389(4) . ?
 C20 H20 0.9500 . ?
 C20 C19 1.392(5) . ?
 C38 H38 1.0000 . ?
 C38 C42 1.535(4) . ?
 C13 H13A 0.9800 . ?
 C13 H13B 0.9800 . ?
 C13 H13C 0.9800 . ?
 C36 H36A 0.9800 . ?
 C36 H36B 0.9800 . ?
 C36 H36C 0.9800 . ?
 C42 H42A 0.9900 . ?
 C42 H42B 0.9900 . ?
 C42 C41 1.527(4) . ?
 C39 H39A 0.9900 . ?
 C39 H39B 0.9900 . ?
 C39 C40 1.550(4) . ?
 C43 H43A 0.9900 . ?
 C43 H43B 0.9900 . ?
 C43 C44 1.535(4) . ?
 C41 H41 1.0000 . ?
 C41 C40 1.536(5) . ?
 C41 C44 1.532(5) . ?
 C18 H18 0.9500 . ?
 C18 C19 1.375(5) . ?
 C18 C17 1.385(5) . ?
 C24 C25 1.375(5) . ?
 C24 C23 1.375(6) . ?
 C14 H14A 0.9800 . ?
 C14 H14B 0.9800 . ?
 C14 H14C 0.9800 . ?
 C19 H19 0.9500 . ?
 C25 H25 0.9500 . ?
 C22 H22 0.9500 . ?
 C22 C23 1.395(5) . ?
 C40 H40 1.0000 . ?
 C40 C45 1.526(6) . ?
 C17 H17 0.9500 . ?
 C23 H23 0.9500 . ?
 C44 H44A 0.9900 . ?
 C44 H44B 0.9900 . ?
 C45 H45 0.9500 . ?
 C45 H45A 0.9500 . ?
 C45 C46 1.209(9) . ?
 C45 C46A 1.277(12) . ?
 C46 H46A 0.9500 . ?
 C46 H46B 0.9500 . ?
 C46A H46C 0.9500 . ?
 C46A H46D 0.9500 . ?

loop_
  _geom_angle_atom_site_label_1
  _geom_angle_atom_site_label_2
  _geom_angle_atom_site_label_3
  _geom_angle
  _geom_angle_site_symmetry_1
  _geom_angle_site_symmetry_3
  _geom_angle_publ_flag
 C5 O4 H4 110(3) . . ?
 C8 O3 C4 107.7(2) . . ?
 C37 O9 H9A 107(4) . . ?
 C12 O7 C13 117.3(2) . . ?
 C6 O5 H5 110(3) . . ?
 C10 O6 C14 116.7(2) . . ?
 C33 O8 C36 116.6(2) . . ?
 H10A O10 H10B 114(4) . . ?
 C27 N1 C31 118.1(2) . . ?
 C38 N2 H2A 109(3) . . ?
 C39 N2 C38 107.9(2) . . ?
 C39 N2 C43 108.5(2) . . ?
 C39 N2 H2A 111(3) . . ?
 C43 N2 C38 113.1(2) . . ?
 C43 N2 H2A 107(3) . . ?
 C30 C32 H32 119.9 . . ?
 C33 C32 H32 119.9 . . ?
 C33 C32 C30 120.3(3) . . ?
 O6 C10 C11 114.7(2) . . ?
 O6 C10 C9 122.7(3) . . ?
 C9 C10 C11 122.6(3) . . ?
 O1 C1 C2 118.8(3) . . ?
 O2 C1 O1 124.4(3) . . ?
 O2 C1 C2 116.7(3) . . ?
 C16 C15 C3 119.5(3) . . ?
 C16 C15 C20 118.1(3) . . ?
 C20 C15 C3 122.3(3) . . ?
 C10 C11 H11 120.3 . . ?
 C12 C11 C10 119.4(3) . . ?
 C12 C11 H11 120.3 . . ?
 C30 C29 C37 122.1(3) . . ?
 C28 C29 C30 118.0(3) . . ?
 C28 C29 C37 119.8(3) . . ?
 C32 C30 C29 124.3(3) . . ?
 C31 C30 C32 118.4(3) . . ?
 C31 C30 C29 117.3(3) . . ?
 O3 C4 C3 108.6(2) . . ?
 O3 C4 C5 107.3(2) . . ?
 O3 C4 C21 107.0(2) . . ?
 C3 C4 C5 103.3(2) . . ?
 C21 C4 C3 114.2(2) . . ?
 C21 C4 C5 116.2(2) . . ?
 N1 C27 H27 118.3 . . ?
 N1 C27 C28 123.3(3) . . ?
 C28 C27 H27 118.3 . . ?
 C15 C16 H16 119.4 . . ?
 C15 C16 C17 121.1(3) . . ?
 C17 C16 H16 119.4 . . ?
 O5 C6 H6 109.9 . . ?
 O5 C6 C5 112.7(2) . . ?
 O5 C6 C2 107.9(2) . . ?
 C5 C6 H6 109.9 . . ?
 C2 C6 H6 109.9 . . ?
 C2 C6 C5 106.4(2) . . ?
 C8 C7 C5 110.2(2) . . ?
 C8 C7 C12 118.4(3) . . ?
 C12 C7 C5 131.1(3) . . ?
 C15 C3 C4 113.1(2) . . ?
 C15 C3 H3 107.4 . . ?
 C15 C3 C2 116.9(2) . . ?
 C4 C3 H3 107.4 . . ?
 C2 C3 C4 104.1(2) . . ?
 C2 C3 H3 107.4 . . ?
 O8 C33 C32 125.5(3) . . ?
 O8 C33 C34 113.6(3) . . ?
 C32 C33 C34 120.9(3) . . ?
 O3 C8 C7 113.6(2) . . ?
 O3 C8 C9 122.1(3) . . ?
 C7 C8 C9 124.3(3) . . ?
 C29 C28 C27 120.5(3) . . ?
 C29 C28 H28 119.8 . . ?
 C27 C28 H28 119.8 . . ?
 O4 C5 C4 115.8(2) . . ?
 O4 C5 C6 107.4(2) . . ?
 O4 C5 C7 111.6(2) . . ?
 C6 C5 C4 106.3(2) . . ?
 C7 C5 C4 99.9(2) . . ?
 C7 C5 C6 115.9(2) . . ?
 C34 C35 H35 119.5 . . ?
 C34 C35 C31 121.1(3) . . ?
 C31 C35 H35 119.5 . . ?
 C1 C2 H2 108.0 . . ?
 C6 C2 C1 111.0(2) . . ?
 C6 C2 H2 108.0 . . ?
 C3 C2 C1 116.8(2) . . ?
 C3 C2 C6 104.5(2) . . ?
 C3 C2 H2 108.0 . . ?
 C33 C34 H34 120.1 . . ?
 C35 C34 C33 119.9(3) . . ?
 C35 C34 H34 120.1 . . ?
 O7 C12 C11 124.3(3) . . ?
 O7 C12 C7 115.9(2) . . ?
 C11 C12 C7 119.8(3) . . ?
 C10 C9 C8 115.5(3) . . ?
 C10 C9 H9 122.3 . . ?
 C8 C9 H9 122.3 . . ?
 N1 C31 C30 122.7(3) . . ?
 N1 C31 C35 117.9(3) . . ?
 C35 C31 C30 119.4(3) . . ?
 O9 C37 C29 110.9(2) . . ?
 O9 C37 H37 109.4 . . ?
 O9 C37 C38 109.6(2) . . ?
 C29 C37 H37 109.4 . . ?
 C29 C37 C38 108.1(2) . . ?
 C38 C37 H37 109.4 . . ?
 C26 C21 C4 121.6(3) . . ?
 C26 C21 C22 118.3(3) . . ?
 C22 C21 C4 120.0(3) . . ?
 C21 C26 H26 119.5 . . ?
 C25 C26 C21 120.9(3) . . ?
 C25 C26 H26 119.5 . . ?
 C15 C20 H20 119.6 . . ?
 C15 C20 C19 120.7(3) . . ?
 C19 C20 H20 119.6 . . ?
 N2 C38 C37 113.1(2) . . ?
 N2 C38 H38 107.1 . . ?
 N2 C38 C42 108.0(2) . . ?
 C37 C38 H38 107.1 . . ?
 C42 C38 C37 113.9(2) . . ?
 C42 C38 H38 107.1 . . ?
 O7 C13 H13A 109.5 . . ?
 O7 C13 H13B 109.5 . . ?
 O7 C13 H13C 109.5 . . ?
 H13A C13 H13B 109.5 . . ?
 H13A C13 H13C 109.5 . . ?
 H13B C13 H13C 109.5 . . ?
 O8 C36 H36A 109.5 . . ?
 O8 C36 H36B 109.5 . . ?
 O8 C36 H36C 109.5 . . ?
 H36A C36 H36B 109.5 . . ?
 H36A C36 H36C 109.5 . . ?
 H36B C36 H36C 109.5 . . ?
 C38 C42 H42A 109.8 . . ?
 C38 C42 H42B 109.8 . . ?
 H42A C42 H42B 108.2 . . ?
 C41 C42 C38 109.4(2) . . ?
 C41 C42 H42A 109.8 . . ?
 C41 C42 H42B 109.8 . . ?
 N2 C39 H39A 109.7 . . ?
 N2 C39 H39B 109.7 . . ?
 N2 C39 C40 110.0(3) . . ?
 H39A C39 H39B 108.2 . . ?
 C40 C39 H39A 109.7 . . ?
 C40 C39 H39B 109.7 . . ?
 N2 C43 H43A 109.9 . . ?
 N2 C43 H43B 109.9 . . ?
 N2 C43 C44 108.8(3) . . ?
 H43A C43 H43B 108.3 . . ?
 C44 C43 H43A 109.9 . . ?
 C44 C43 H43B 109.9 . . ?
 C42 C41 H41 110.0 . . ?
 C42 C41 C40 110.4(3) . . ?
 C42 C41 C44 107.8(3) . . ?
 C40 C41 H41 110.0 . . ?
 C44 C41 H41 110.0 . . ?
 C44 C41 C40 108.4(3) . . ?
 C19 C18 H18 120.6 . . ?
 C19 C18 C17 118.9(3) . . ?
 C17 C18 H18 120.6 . . ?
 C25 C24 Br1 118.7(3) . . ?
 C25 C24 C23 121.5(3) . . ?
 C23 C24 Br1 119.7(3) . . ?
 O6 C14 H14A 109.5 . . ?
 O6 C14 H14B 109.5 . . ?
 O6 C14 H14C 109.5 . . ?
 H14A C14 H14B 109.5 . . ?
 H14A C14 H14C 109.5 . . ?
 H14B C14 H14C 109.5 . . ?
 C20 C19 H19 119.6 . . ?
 C18 C19 C20 120.8(3) . . ?
 C18 C19 H19 119.6 . . ?
 C26 C25 H25 120.3 . . ?
 C24 C25 C26 119.3(3) . . ?
 C24 C25 H25 120.3 . . ?
 C21 C22 H22 119.6 . . ?
 C23 C22 C21 120.8(3) . . ?
 C23 C22 H22 119.6 . . ?
 C39 C40 H40 107.9 . . ?
 C41 C40 C39 107.8(3) . . ?
 C41 C40 H40 107.9 . . ?
 C45 C40 C39 111.6(3) . . ?
 C45 C40 C41 113.4(3) . . ?
 C45 C40 H40 107.9 . . ?
 C16 C17 H17 119.8 . . ?
 C18 C17 C16 120.4(3) . . ?
 C18 C17 H17 119.8 . . ?
 C24 C23 C22 119.1(3) . . ?
 C24 C23 H23 120.5 . . ?
 C22 C23 H23 120.5 . . ?
 C43 C44 H44A 109.7 . . ?
 C43 C44 H44B 109.7 . . ?
 C41 C44 C43 109.7(3) . . ?
 C41 C44 H44A 109.7 . . ?
 C41 C44 H44B 109.7 . . ?
 H44A C44 H44B 108.2 . . ?
 C40 C45 H45 114.9 . . ?
 C40 C45 H45A 116.0 . . ?
 C46 C45 C40 130.2(7) . . ?
 C46 C45 H45 114.9 . . ?
 C46A C45 C40 128.0(8) . . ?
 C46A C45 H45A 116.0 . . ?
 C45 C46 H46A 120.0 . . ?
 C45 C46 H46B 120.0 . . ?
 H46A C46 H46B 120.0 . . ?
 C45 C46A H46C 120.0 . . ?
 C45 C46A H46D 120.0 . . ?
 H46C C46A H46D 120.0 . . ?

loop_
  _geom_hbond_atom_site_label_D
  _geom_hbond_atom_site_label_H
  _geom_hbond_atom_site_label_A
  _geom_hbond_distance_DH
  _geom_hbond_distance_HA
  _geom_hbond_distance_DA
  _geom_hbond_angle_DHA
  _geom_hbond_site_symmetry_A
  _geom_hbond_publ_flag
 O5 H5 O7 0.79(4) 2.11(4) 2.839(3) 153(4) . yes
 O10 H10A O1 0.91(5) 1.82(5) 2.722(4) 173(4) 1_655 yes
 O10 H10B O2 0.74(5) 2.01(5) 2.680(4) 151(5) . yes
 O4 H4 N1 0.84(5) 1.90(5) 2.737(3) 172(5) 3_645 yes
 N2 H2A O1 0.87(4) 1.91(4) 2.769(3) 169(4) . yes
 O9 H9A O10 0.73(5) 1.97(5) 2.693(3) 176(5) . yes

loop_
  _geom_torsion_atom_site_label_1
  _geom_torsion_atom_site_label_2
  _geom_torsion_atom_site_label_3
  _geom_torsion_atom_site_label_4
  _geom_torsion
  _geom_torsion_site_symmetry_1
  _geom_torsion_site_symmetry_2
  _geom_torsion_site_symmetry_3
  _geom_torsion_site_symmetry_4
  _geom_torsion_publ_flag
 Br1 C24 C25 C26 179.5(2) . . . . ?
 Br1 C24 C23 C22 179.7(2) . . . . ?
 O1 C1 C2 C6 94.3(3) . . . . ?
 O1 C1 C2 C3 -25.4(4) . . . . ?
 O3 C4 C3 C15 83.4(3) . . . . ?
 O3 C4 C3 C2 -148.7(2) . . . . ?
 O3 C4 C5 O4 -109.1(3) . . . . ?
 O3 C4 C5 C6 131.8(2) . . . . ?
 O3 C4 C5 C7 10.9(3) . . . . ?
 O3 C4 C21 C26 158.1(2) . . . . ?
 O3 C4 C21 C22 -24.8(4) . . . . ?
 O3 C8 C9 C10 -176.6(2) . . . . ?
 O9 C37 C38 N2 -72.3(3) . . . . ?
 O9 C37 C38 C42 51.6(3) . . . . ?
 O5 C6 C5 O4 124.0(2) . . . . ?
 O5 C6 C5 C4 -111.5(3) . . . . ?
 O5 C6 C5 C7 -1.6(4) . . . . ?
 O5 C6 C2 C1 -34.4(3) . . . . ?
 O5 C6 C2 C3 92.4(3) . . . . ?
 O6 C10 C11 C12 -179.1(3) . . . . ?
 O6 C10 C9 C8 177.9(2) . . . . ?
 O8 C33 C34 C35 -176.3(3) . . . . ?
 O2 C1 C2 C6 -83.2(3) . . . . ?
 O2 C1 C2 C3 157.1(3) . . . . ?
 N1 C27 C28 C29 0.5(5) . . . . ?
 N2 C38 C42 C41 -16.6(3) . . . . ?
 N2 C39 C40 C41 -10.1(4) . . . . ?
 N2 C39 C40 C45 115.2(3) . . . . ?
 N2 C43 C44 C41 -8.7(4) . . . . ?
 C32 C30 C31 N1 -178.2(3) . . . . ?
 C32 C30 C31 C35 2.3(4) . . . . ?
 C32 C33 C34 C35 3.8(4) . . . . ?
 C10 C11 C12 O7 -178.7(3) . . . . ?
 C10 C11 C12 C7 1.4(4) . . . . ?
 C15 C16 C17 C18 0.5(5) . . . . ?
 C15 C3 C2 C1 -71.6(3) . . . . ?
 C15 C3 C2 C6 165.3(2) . . . . ?
 C15 C20 C19 C18 -1.4(6) . . . . ?
 C11 C10 C9 C8 -2.2(4) . . . . ?
 C29 C30 C31 N1 2.0(4) . . . . ?
 C29 C30 C31 C35 -177.5(3) . . . . ?
 C29 C37 C38 N2 166.7(2) . . . . ?
 C29 C37 C38 C42 -69.3(3) . . . . ?
 C30 C32 C33 O8 177.5(3) . . . . ?
 C30 C32 C33 C34 -2.6(4) . . . . ?
 C30 C29 C28 C27 1.4(4) . . . . ?
 C30 C29 C37 O9 168.5(2) . . . . ?
 C30 C29 C37 C38 -71.3(3) . . . . ?
 C4 O3 C8 C7 4.0(3) . . . . ?
 C4 O3 C8 C9 -178.1(2) . . . . ?
 C4 C3 C2 C1 162.8(2) . . . . ?
 C4 C3 C2 C6 39.7(3) . . . . ?
 C4 C21 C26 C25 178.1(3) . . . . ?
 C4 C21 C22 C23 -178.9(3) . . . . ?
 C27 N1 C31 C30 -0.3(4) . . . . ?
 C27 N1 C31 C35 179.2(3) . . . . ?
 C16 C15 C3 C4 -86.9(3) . . . . ?
 C16 C15 C3 C2 152.2(3) . . . . ?
 C16 C15 C20 C19 2.6(5) . . . . ?
 C7 C8 C9 C10 1.1(4) . . . . ?
 C3 C15 C16 C17 174.3(3) . . . . ?
 C3 C15 C20 C19 -173.8(3) . . . . ?
 C3 C4 C5 O4 136.3(2) . . . . ?
 C3 C4 C5 C6 17.2(3) . . . . ?
 C3 C4 C5 C7 -103.7(2) . . . . ?
 C3 C4 C21 C26 -81.8(3) . . . . ?
 C3 C4 C21 C22 95.4(3) . . . . ?
 C33 C32 C30 C29 179.4(3) . . . . ?
 C33 C32 C30 C31 -0.4(4) . . . . ?
 C8 O3 C4 C3 101.5(2) . . . . ?
 C8 O3 C4 C5 -9.5(3) . . . . ?
 C8 O3 C4 C21 -134.8(2) . . . . ?
 C8 C7 C5 O4 114.2(3) . . . . ?
 C8 C7 C5 C4 -8.8(3) . . . . ?
 C8 C7 C5 C6 -122.5(3) . . . . ?
 C8 C7 C12 O7 177.7(2) . . . . ?
 C8 C7 C12 C11 -2.4(4) . . . . ?
 C28 C29 C30 C32 177.8(3) . . . . ?
 C28 C29 C30 C31 -2.5(4) . . . . ?
 C28 C29 C37 O9 -12.1(4) . . . . ?
 C28 C29 C37 C38 108.1(3) . . . . ?
 C5 C4 C3 C15 -162.9(2) . . . . ?
 C5 C4 C3 C2 -35.0(3) . . . . ?
 C5 C4 C21 C26 38.3(4) . . . . ?
 C5 C4 C21 C22 -144.5(3) . . . . ?
 C5 C6 C2 C1 -155.6(2) . . . . ?
 C5 C6 C2 C3 -28.7(3) . . . . ?
 C5 C7 C8 O3 3.7(3) . . . . ?
 C5 C7 C8 C9 -174.1(3) . . . . ?
 C5 C7 C12 O7 -8.2(4) . . . . ?
 C5 C7 C12 C11 171.7(3) . . . . ?
 C2 C6 C5 O4 -118.0(2) . . . . ?
 C2 C6 C5 C4 6.5(3) . . . . ?
 C2 C6 C5 C7 116.5(3) . . . . ?
 C34 C35 C31 N1 179.3(3) . . . . ?
 C34 C35 C31 C30 -1.2(4) . . . . ?
 C12 C7 C8 O3 179.0(2) . . . . ?
 C12 C7 C8 C9 1.2(4) . . . . ?
 C12 C7 C5 O4 -60.3(4) . . . . ?
 C12 C7 C5 C4 176.7(3) . . . . ?
 C12 C7 C5 C6 63.1(4) . . . . ?
 C9 C10 C11 C12 1.0(4) . . . . ?
 C31 N1 C27 C28 -1.0(4) . . . . ?
 C31 C35 C34 C33 -1.8(4) . . . . ?
 C37 C29 C30 C32 -2.9(4) . . . . ?
 C37 C29 C30 C31 176.9(2) . . . . ?
 C37 C29 C28 C27 -178.0(3) . . . . ?
 C37 C38 C42 C41 -143.2(3) . . . . ?
 C21 C4 C3 C15 -35.8(3) . . . . ?
 C21 C4 C3 C2 92.0(3) . . . . ?
 C21 C4 C5 O4 10.5(4) . . . . ?
 C21 C4 C5 C6 -108.6(3) . . . . ?
 C21 C4 C5 C7 130.5(2) . . . . ?
 C21 C26 C25 C24 0.6(5) . . . . ?
 C21 C22 C23 C24 0.9(5) . . . . ?
 C26 C21 C22 C23 -1.7(4) . . . . ?
 C20 C15 C16 C17 -2.1(5) . . . . ?
 C20 C15 C3 C4 89.4(3) . . . . ?
 C20 C15 C3 C2 -31.5(4) . . . . ?
 C38 N2 C39 C40 -55.3(3) . . . . ?
 C38 N2 C43 C44 63.6(3) . . . . ?
 C38 C42 C41 C40 -48.9(3) . . . . ?
 C38 C42 C41 C44 69.4(3) . . . . ?
 C13 O7 C12 C11 3.5(4) . . . . ?
 C13 O7 C12 C7 -176.6(2) . . . . ?
 C36 O8 C33 C32 -2.5(4) . . . . ?
 C36 O8 C33 C34 177.6(3) . . . . ?
 C42 C41 C40 C39 64.2(3) . . . . ?
 C42 C41 C40 C45 -60.0(4) . . . . ?
 C42 C41 C44 C43 -54.2(4) . . . . ?
 C39 N2 C38 C37 -161.7(2) . . . . ?
 C39 N2 C38 C42 71.2(3) . . . . ?
 C39 N2 C43 C44 -56.1(3) . . . . ?
 C39 C40 C45 C46 -159.3(14) . . . . ?
 C39 C40 C45 C46A 143.6(13) . . . . ?
 C43 N2 C38 C37 78.3(3) . . . . ?
 C43 N2 C38 C42 -48.8(3) . . . . ?
 C43 N2 C39 C40 67.6(3) . . . . ?
 C41 C40 C45 C46 -37.3(15) . . . . ?
 C41 C40 C45 C46A -94.4(13) . . . . ?
 C14 O6 C10 C11 165.6(3) . . . . ?
 C14 O6 C10 C9 -14.6(4) . . . . ?
 C19 C18 C17 C16 0.7(5) . . . . ?
 C25 C24 C23 C22 0.6(5) . . . . ?
 C22 C21 C26 C25 0.9(4) . . . . ?
 C40 C41 C44 C43 65.4(4) . . . . ?
 C17 C18 C19 C20 -0.3(5) . . . . ?
 C23 C24 C25 C26 -1.4(5) . . . . ?
 C44 C41 C40 C39 -53.8(3) . . . . ?
 C44 C41 C40 C45 -177.9(3) . . . . ?

_shelx_res_file
;
TITL mricca12_a.res in P2(1)2(1)2(1)
    mricca12.res
    created by SHELXL-2018/3 at 14:47:20 on 09-Aug-2023
REM Old TITL mricca12 in P2(1)2(1)2(1)
REM SHELXT solution in P2(1)2(1)2(1): R1 0.159, Rweak 0.052, Alpha 0.008
REM <I/s> 3.282 for 33 systematic absences, Orientation as input
REM Flack x = 0.038 ( 0.005 ) from 3530 Parsons' quotients
REM Formula found by SHELXT: C45 N2 O10 Br
CELL 1.54184 7.0577 18.6325 32.1571 90 90 90
ZERR 4 0.0001 0.0003 0.0004 0 0 0
LATT -1
SYMM 0.5-X,-Y,0.5+Z
SYMM -X,0.5+Y,0.5-Z
SYMM 0.5+X,0.5-Y,-Z
SFAC C H Br N O
UNIT 184 196 4 8 40
EQIV $1 1-X,-0.5+Y,0.5-Z
EQIV $2 1+X,+Y,+Z
SADI C45 C46 C45 C46A
SIMU C46 C46A
ISOR C46 C46A

L.S. 30
PLAN  18
SIZE 0.077 0.091 0.282
TEMP -173
CONF
HTAB O4 N1_$1
HTAB O5 O7
HTAB O10 O1_$2
HTAB O10 O2
HTAB N2 O1
HTAB O9 O10
BOND
list 4
MORE -1
BOND $H
fmap 2 53
acta
OMIT 0 3 2
OMIT 0 1 1
REM <olex2.extras>
REM <HklSrc "%.\\mricca12.hkl">
REM </olex2.extras>

WGHT    0.033500    2.897600
EXTI    0.000850
FVAR       0.31797   0.53563
BR1   3    0.444402    0.165156    0.401367    11.00000    0.09386    0.01736 =
         0.03375    0.00349   -0.01340    0.00958
O1    5    0.181810    0.664475    0.428039    11.00000    0.02166    0.01828 =
         0.02707   -0.00469   -0.00036    0.00058
O4    5    0.523893    0.483197    0.311925    11.00000    0.01962    0.01814 =
         0.01892   -0.00510    0.00142    0.00182
O3    5    0.044963    0.468518    0.324583    11.00000    0.01914    0.01967 =
         0.01482    0.00184   -0.00356   -0.00348
O9    5    0.651911    0.808023    0.400627    11.00000    0.02185    0.02288 =
         0.02294    0.00179   -0.00547    0.00122
O7    5    0.456405    0.629226    0.260509    11.00000    0.02065    0.02048 =
         0.01789    0.00252   -0.00047   -0.00569
O5    5    0.378414    0.649276    0.346345    11.00000    0.03332    0.01388 =
         0.01554    0.00065    0.00118   -0.00045
O6    5   -0.135903    0.579751    0.194849    11.00000    0.02382    0.02363 =
         0.01856    0.00428   -0.00615   -0.00294
O8    5   -0.100594    0.733829    0.278861    11.00000    0.02268    0.02543 =
         0.01896    0.00223   -0.00080   -0.00455
O2    5    0.479503    0.645031    0.447725    11.00000    0.02357    0.02621 =
         0.02265   -0.00638   -0.00369   -0.00213
O10   5    0.806757    0.676850    0.409665    11.00000    0.02319    0.03761 =
         0.04000    0.01737    0.00213    0.00378
N1    4    0.540704    0.897826    0.255889    11.00000    0.02465    0.01718 =
         0.01886    0.00182    0.00170   -0.00088
N2    4    0.259110    0.808323    0.441502    11.00000    0.02999    0.01531 =
         0.01611   -0.00080    0.00258   -0.00390
C32   1    0.188467    0.780785    0.309304    11.00000    0.02225    0.01378 =
         0.01402    0.00166    0.00191    0.00197
AFIX  43
H32   2    0.167191    0.756946    0.334997    11.00000   -1.20000
AFIX   0

C10   1   -0.019055    0.567569    0.228085    11.00000    0.02017    0.01672 =
         0.01680   -0.00281   -0.00296    0.00367
C1    1    0.334059    0.628468    0.427918    11.00000    0.02344    0.01766 =
         0.01230    0.00108    0.00010   -0.00307
C15   1    0.062846    0.482972    0.424238    11.00000    0.02273    0.01334 =
         0.01931   -0.00390    0.00220   -0.00031
C11   1    0.154271    0.604275    0.226579    11.00000    0.02366    0.01630 =
         0.01623    0.00091    0.00112    0.00086
AFIX  43
H11   2    0.182374    0.635234    0.203931    11.00000   -1.20000
AFIX   0

C29   1    0.497509    0.833537    0.334888    11.00000    0.02417    0.01251 =
         0.01823   -0.00267    0.00126    0.00248
C30   1    0.355391    0.823134    0.303708    11.00000    0.02149    0.01211 =
         0.01748   -0.00032    0.00289    0.00187
C4    1    0.211743    0.474658    0.351131    11.00000    0.01674    0.01652 =
         0.01682   -0.00152   -0.00304   -0.00152
C27   1    0.670636    0.904545    0.285025    11.00000    0.02334    0.01837 =
         0.02475    0.00313    0.00086   -0.00228
AFIX  43
H27   2    0.781143    0.931668    0.278898    11.00000   -1.20000
AFIX   0

C16   1   -0.132227    0.474942    0.423476    11.00000    0.02597    0.02526 =
         0.01659    0.00094   -0.00002   -0.00248
AFIX  43
H16   2   -0.203878    0.498574    0.402548    11.00000   -1.20000
AFIX   0
C6    1    0.436309    0.578870    0.357494    11.00000    0.01861    0.01447 =
         0.01785   -0.00040    0.00149    0.00069
AFIX  13
H6    2    0.577576    0.576702    0.359536    11.00000   -1.20000
AFIX   0
C7    1    0.242937    0.547989    0.291192    11.00000    0.01783    0.01492 =
         0.01482   -0.00369   -0.00006    0.00065
C3    1    0.160724    0.523559    0.389403    11.00000    0.01974    0.01265 =
         0.01688   -0.00192   -0.00008    0.00139
AFIX  13
H3    2    0.070844    0.561258    0.379365    11.00000   -1.20000
AFIX   0

C33   1    0.058810    0.774418    0.277718    11.00000    0.02142    0.01634 =
         0.02014   -0.00117    0.00154    0.00048
C8    1    0.069374    0.514144    0.291520    11.00000    0.02146    0.01333 =
         0.01486   -0.00218    0.00203    0.00070
C28   1    0.654115    0.873658    0.324678    11.00000    0.02190    0.01813 =
         0.02124    0.00018   -0.00292    0.00008
AFIX  43
H28   2    0.751875    0.880540    0.344590    11.00000   -1.20000
AFIX   0

C5    1    0.364181    0.520996    0.326539    11.00000    0.01769    0.01443 =
         0.01535    0.00094    0.00091    0.00107
C35   1    0.242912    0.851543    0.233294    11.00000    0.02975    0.01750 =
         0.01471    0.00172   -0.00108    0.00106
AFIX  43
H35   2    0.260338    0.875378    0.207459    11.00000   -1.20000
AFIX   0

C2    1    0.346687    0.560792    0.400113    11.00000    0.01803    0.01625 =
         0.01552    0.00182   -0.00108    0.00187
AFIX  13
H2    2    0.430330    0.525153    0.414382    11.00000   -1.20000
AFIX   0

C34   1    0.083518    0.811931    0.239650    11.00000    0.02801    0.02047 =
         0.01732   -0.00002   -0.00532    0.00210
AFIX  43
H34   2   -0.011018    0.809376    0.218672    11.00000   -1.20000
AFIX   0

C12   1    0.284047    0.594970    0.258411    11.00000    0.01843    0.01619 =
         0.01616   -0.00192   -0.00003    0.00010
C9    1   -0.068297    0.522547    0.260817    11.00000    0.01893    0.01481 =
         0.01967   -0.00317   -0.00197   -0.00089
AFIX  43
H9    2   -0.187661    0.499098    0.262171    11.00000   -1.20000
AFIX   0

C31   1    0.383400    0.857819    0.264605    11.00000    0.02430    0.01262 =
         0.01873   -0.00029    0.00265    0.00130
C37   1    0.478666    0.802299    0.378594    11.00000    0.01857    0.01662 =
         0.01748    0.00054   -0.00311   -0.00154
AFIX  13
H37   2    0.441050    0.750663    0.376659    11.00000   -1.20000
AFIX   0

C21   1    0.270818    0.398934    0.362689    11.00000    0.02420    0.01661 =
         0.01025   -0.00090    0.00162   -0.00008
C26   1    0.454929    0.383155    0.375540    11.00000    0.03265    0.01941 =
         0.01714   -0.00032    0.00104   -0.00015
AFIX  43
H26   2    0.547145    0.420271    0.376343    11.00000   -1.20000
AFIX   0
C20   1    0.162915    0.449725    0.456036    11.00000    0.02431    0.03498 =
         0.02337    0.00498    0.00149    0.00153
AFIX  43
H20   2    0.296207    0.456061    0.457896    11.00000   -1.20000
AFIX   0

C38   1    0.323506    0.844469    0.401585    11.00000    0.02186    0.01761 =
         0.01476    0.00239   -0.00031   -0.00252
AFIX  13
H38   2    0.211100    0.846704    0.382697    11.00000   -1.20000
AFIX   0

C13   1    0.498587    0.680930    0.228532    11.00000    0.02600    0.01836 =
         0.02289    0.00413    0.00141   -0.00363
AFIX 137
H13A  2    0.502334    0.656827    0.201458    11.00000   -1.50000
H13B  2    0.621878    0.703086    0.234167    11.00000   -1.50000
H13C  2    0.400255    0.718062    0.228213    11.00000   -1.50000
AFIX   0

C36   1   -0.130658    0.692454    0.315597    11.00000    0.02206    0.02515 =
         0.02824    0.00523    0.00185   -0.00193
AFIX 137
H36A  2   -0.243942    0.662636    0.312123    11.00000   -1.50000
H36B  2   -0.148209    0.724697    0.339364    11.00000   -1.50000
H36C  2   -0.020477    0.661603    0.320542    11.00000   -1.50000
AFIX   0
C42   1    0.378674    0.922100    0.411981    11.00000    0.03309    0.01373 =
         0.02347    0.00153    0.00174   -0.00075
AFIX  23
H42A  2    0.518390    0.926718    0.412563    11.00000   -1.20000
H42B  2    0.328893    0.954895    0.390363    11.00000   -1.20000
AFIX   0
C39   1    0.070783    0.839575    0.453348    11.00000    0.02653    0.02657 =
         0.02289   -0.00354    0.00834   -0.00260
AFIX  23
H39A  2    0.029605    0.819498    0.480381    11.00000   -1.20000
H39B  2   -0.025095    0.826648    0.432161    11.00000   -1.20000
AFIX   0
C43   1    0.394919    0.819270    0.477161    11.00000    0.03876    0.02218 =
         0.01515    0.00213   -0.00491   -0.00262
AFIX  23
H43A  2    0.522485    0.801743    0.469365    11.00000   -1.20000
H43B  2    0.351429    0.791897    0.501760    11.00000   -1.20000
AFIX   0
C41   1    0.296746    0.942434    0.454332    11.00000    0.04221    0.01507 =
         0.01798   -0.00196   -0.00062   -0.00186
AFIX  13
H41   2    0.313034    0.995050    0.459312    11.00000   -1.20000
AFIX   0

C18   1   -0.123248    0.398437    0.483754    11.00000    0.03957    0.02244 =
         0.01950    0.00113    0.00958   -0.00471
AFIX  43
H18   2   -0.186115    0.369212    0.503644    11.00000   -1.20000
AFIX   0
C24   1    0.371916    0.260272    0.385614    11.00000    0.05990    0.01497 =
         0.01907    0.00319   -0.00666    0.00871
C14   1   -0.291841    0.531615    0.189767    11.00000    0.02656    0.02205 =
         0.02526   -0.00190   -0.00858   -0.00094
AFIX 137
H14A  2   -0.355977    0.541787    0.163387    11.00000   -1.50000
H14B  2   -0.381225    0.537983    0.212795    11.00000   -1.50000
H14C  2   -0.245255    0.482068    0.189633    11.00000   -1.50000
AFIX   0
C19   1    0.070028    0.407207    0.485219    11.00000    0.03637    0.03871 =
         0.02395    0.01263    0.00415    0.00730
AFIX  43
H19   2    0.141057    0.383978    0.506399    11.00000   -1.20000
AFIX   0
C25   1    0.505385    0.313937    0.387183    11.00000    0.04485    0.02091 =
         0.02316    0.00074   -0.00388    0.01038
AFIX  43
H25   2    0.630835    0.303799    0.396137    11.00000   -1.20000
AFIX   0
C22   1    0.137220    0.343412    0.362380    11.00000    0.03534    0.01982 =
         0.01777    0.00093   -0.00352   -0.00502
AFIX  43
H22   2    0.010231    0.353301    0.354434    11.00000   -1.20000
AFIX   0

C40   1    0.085954    0.922350    0.456640    11.00000    0.03936    0.02391 =
         0.03465   -0.00628    0.01165    0.00207
AFIX  13
H40   2    0.037643    0.936899    0.484632    11.00000   -1.20000
AFIX   0

C17   1   -0.224797    0.432946    0.452775    11.00000    0.02526    0.03279 =
         0.02445   -0.00047    0.00101   -0.00860
AFIX  43
H17   2   -0.358613    0.427835    0.451577    11.00000   -1.20000
AFIX   0
C23   1    0.188324    0.273744    0.373599    11.00000    0.05157    0.01779 =
         0.02578    0.00190   -0.00441   -0.00960
AFIX  43
H23   2    0.097551    0.236113    0.372951    11.00000   -1.20000
AFIX   0

C44   1    0.403546    0.899606    0.487552    11.00000    0.06379    0.02373 =
         0.02680   -0.00066   -0.01380   -0.00923
AFIX  23
H44A  2    0.345752    0.908260    0.515153    11.00000   -1.20000
H44B  2    0.537284    0.915525    0.488636    11.00000   -1.20000
AFIX   0

H5    2    0.409211    0.657714    0.323229    11.00000    0.03351
H10A  2    0.929556    0.670368    0.417502    11.00000    0.04688
H10B  2    0.737145    0.655814    0.421895    11.00000    0.03118
H4    2    0.493381    0.455816    0.292196    11.00000    0.04697
H2A   2    0.251150    0.762307    0.437509    11.00000    0.03189
H9A   2    0.689278    0.771900    0.402791    11.00000    0.03644
C45   1   -0.035013    0.959771    0.423832    11.00000    0.04541    0.03873 =
         0.07509   -0.00057   -0.00848    0.00869
PART 1
AFIX  43
H45   2   -0.133921    0.931259    0.412492    21.00000   -1.20000
AFIX  43
PART 2
H45A  2   -0.041343    0.936911    0.397462   -21.00000   -1.20000
AFIX   0
PART 1
C46   1   -0.024878    1.019979    0.409987    21.00000    0.04896    0.04228 =
         0.12869    0.04224   -0.01339   -0.00261
AFIX  93
H46A  2    0.070335    1.051840    0.419748    21.00000   -1.20000
H46B  2   -0.112128    1.035425    0.389349    21.00000   -1.20000
AFIX   0
PART 2
C46A  1   -0.128764    1.018030    0.427467   -21.00000    0.06018    0.05574 =
         0.09005    0.01129    0.02590    0.01460
AFIX  93
H46C  2   -0.128060    1.043413    0.453088   -21.00000   -1.20000
H46D  2   -0.199233    1.036000    0.404551   -21.00000   -1.20000
AFIX   0
HKLF 4


REM  mricca12_a.res in P2(1)2(1)2(1)
REM wR2 = 0.0842, GooF = S = 1.094, Restrained GooF = 1.093 for all data
REM R1 = 0.0354 for 8251 Fo > 4sig(Fo) and 0.0363 for all 8364 data
REM 570 parameters refined using 19 restraints

END

WGHT      0.0335      2.8976

REM Highest difference peak  0.623,  deepest hole -0.408,  1-sigma level  0.068
Q1    1   0.3021  0.1605  0.4010  11.00000  0.05    0.62
Q2    1   0.3998  0.2265  0.3991  11.00000  0.05    0.32
Q3    1   0.3353  0.8814  0.4055  11.00000  0.05    0.29
Q4    1   0.4727  0.1161  0.3998  11.00000  0.05    0.24
Q5    1  -0.5018  0.5209  0.2561  11.00000  0.05    0.24
Q6    1   0.2035  0.8380  0.3980  11.00000  0.05    0.23
Q7    1   0.2085  0.8042  0.2385  11.00000  0.05    0.23
Q8    1   0.4290  0.8410  0.3979  11.00000  0.05    0.22
Q9    1   0.4391  0.2818  0.3980  11.00000  0.05    0.22
Q10   1  -0.0445  0.5383  0.2406  11.00000  0.05    0.22
Q11   1   0.4476  0.5425  0.4030  11.00000  0.05    0.21
Q12   1   0.3510  0.5767  0.4159  11.00000  0.05    0.21
Q13   1   0.2727  0.5359  0.4003  11.00000  0.05    0.21
Q14   1   0.0682  0.8053  0.2595  11.00000  0.05    0.21
Q15   1   0.4525  0.1844  0.4203  11.00000  0.05    0.21
Q16   1   0.4961  0.7942  0.2403  11.00000  0.05    0.21
Q17   1   0.1641  0.1728  0.4004  11.00000  0.05    0.20
Q18   1   0.0171  1.0202  0.4408  11.00000  0.05    0.20
;
_shelx_res_checksum                29218
_shelx_hkl_file
;
   0   0  -2 1345.52   23.28
   0   0  -3    0.71    0.20
   0   0   3    0.73    0.24
   0   0   3    0.02    0.12
   0   0  -3    0.29    0.15
   0   0  -3    0.26    0.18
   0   0  -3    0.42    0.16
   0   0   3    0.15    0.15
   0   0   3    0.34    0.17
   0   0   3    0.33    0.20
   0   0  -3    0.61    0.20
   0   0  -3    0.45    0.24
   0   0  -3    0.56    0.17
   0   0   3    0.33    0.23
   0   0   3    0.05    0.19
   0   0  -3    0.11    0.14
   0   0   3    0.52    0.16
   0   0  -3    0.08    0.14
   0   0  -3    0.16    0.17
   0   0   3    0.33    0.12
   0   0   3    0.40    0.17
   0   0   3    0.49    0.29
   0   0  -3    0.41    0.21
   0   0   3    0.59    0.18
   0   0  -3    0.44    0.22
   0   0   3    0.47    0.13
   0   0   3    0.44    0.51
   0   0  -3    0.70    0.83
   0   0   3    0.28    0.16
   0   0  -3    0.54    0.21
   0   0   3    0.74    0.21
   0   0  -4  476.12    3.14
   0   0   4  446.94    2.79
   0   0  -4  479.75    2.54
   0   0  -4  443.12    2.20
   0   0   4  423.34    2.21
   0   0  -4  401.31    2.76
   0   0   4  419.38    3.64
   0   0  -4  519.07    7.11
   0   0   4  508.81    6.53
   0   0   4  481.98    2.19
   0   0  -4  485.57   20.63
   0   0   4  354.39   21.27
   0   0  -4  406.30    2.54
   0   0  -4  371.29    4.00
   0   0   5    2.47   12.40
   0   0  -5    3.88    7.58
   0   0   5    1.85    0.87
   0   0  -5   -0.04    0.25
   0   0  -5    0.87    0.32
   0   0   5    0.96    0.31
   0   0   5    1.28    0.46
   0   0  -5    0.59    0.28
   0   0   5    0.47    0.20
   0   0  -5    0.68    0.31
   0   0  -5    0.28    0.36
   0   0  -5    0.05    0.25
   0   0   5    0.04    0.37
   0   0  -5    0.11    0.28
   0   0  -5    1.25    0.27
   0   0   5    0.33    0.46
   0   0   5    0.92    0.24
   0   0   5    0.09    0.41
   0   0  -5    0.40    0.22
   0   0   5    0.07    0.21
   0   0  -5    0.70    0.42
   0   0   5    1.01    0.28
   0   0   5    0.81    0.27
   0   0  -5    0.52    0.26
   0   0  -5    0.71    0.47
   0   0   5    0.19    0.55
   0   0   5    1.00    0.32
   0   0  -5    0.56    0.40
   0   0   5    0.34    0.21
   0   0  -5    0.64    0.48
   0   0   5    1.08    0.31
   0   0  -6 9999.00  109.47
   0   0   6 9282.64  116.51
   0   0  -7    0.75    0.43
   0   0  -7    0.50    0.46
   0   0  -7    0.49    0.65
   0   0   7    0.01    0.31
   0   0   7    0.50    0.70
   0   0  -7   -0.26    0.40
   0   0  -7    0.12    0.36
   0   0   7    1.10    0.75
   0   0  -7    1.12    0.44
   0   0   7    0.52    0.38
   0   0   7    0.03    1.07
   0   0  -7    0.04    0.42
   0   0   7    6.77   23.21
   0   0  -7    7.98   11.95
   0   0   7    3.72    1.74
   0   0   7    0.15    0.35
   0   0   7    0.48    0.69
   0   0  -7    0.92    0.50
   0   0   7    0.46    0.32
   0   0  -7    2.84    0.85
   0   0   8    5.94    2.04
   0   0  -8    7.09   12.78
   0   0  -8    5.56    0.67
   0   0   8    4.88    0.54
   0   0  -8    4.07    0.64
   0   0  -8    5.10    0.71
   0   0  -8    4.57    0.47
   0   0  -8    3.32    0.93
   0   0   8    4.78    0.43
   0   0  -8    4.33    0.34
   0   0   8    7.17    1.11
   0   0  -8    5.45    0.74
   0   0  -8    4.69    0.68
   0   0   8    5.71    1.10
   0   0  -8    4.82    0.54
   0   0   8    4.63    0.47
   0   0   8    5.51    0.60
   0   0   8    5.48    0.56
   0   0   8    9.99   29.29
   0   0   8    5.07    0.45
   0   0  -8    5.11    0.37
   0   0  -8    4.39    0.92
   0   0   8    5.31    0.42
   0   0   9    0.22    0.37
   0   0   9    0.93    1.83
   0   0   9    1.37    1.03
   0   0  -9    0.01    0.55
   0   0   9    2.95    0.48
   0   0  -9    0.50    0.75
   0   0  -9    0.19    0.46
   0   0  -9    0.24    0.55
   0   0  -9   -0.06    0.46
   0   0  -9    0.24    0.40
   0   0  -9    0.19    1.00
   0   0   9    0.55    0.33
   0   0  -9   -0.13    0.26
   0   0  -9    0.68    0.50
   0   0  -9    0.71    0.39
   0   0   9    0.39    0.45
   0   0   9   -0.42    0.46
   0   0   9    1.28    1.18
   0   0  -9    0.18    0.44
   0   0   9   -0.26    0.98
   0   0   9    0.54    0.41
   0   0   9    0.25    0.47
   0   0  -9    0.48    0.44
   0   0   9    0.64    0.51
   0   0   9    0.35    0.44
   0   0   9    0.05    0.31
   0   0   9    0.56    0.58
   0   0  -9    1.35    1.13
   0   0  -9    0.32    0.27
   0   0  10 1236.47    4.79
   0   0  10 1169.89    9.96
   0   0 -10 1208.81    8.02
   0   0 -10 1249.16    4.34
   0   0  10 1031.30   11.78
   0   0  10 1220.23   13.46
   0   0  10 1253.48    4.64
   0   0 -10 1045.19    9.28
   0   0  10 1283.42   18.07
   0   0 -10 1191.77   51.97
   0   0 -10 1204.04   11.33
   0   0 -10 1074.77   10.59
   0   0 -10 1284.81    4.49
   0   0 -11    5.23   18.05
   0   0  11   -0.02    1.82
   0   0 -11    0.27    0.54
   0   0 -11    3.31    1.45
   0   0  11    0.20    0.42
   0   0  11    1.62    1.71
   0   0 -11    0.25    0.78
   0   0 -11    0.27    0.62
   0   0 -11    0.19    0.53
   0   0 -11    2.47    1.87
   0   0  11    0.11    0.32
   0   0 -11   -0.10    0.25
   0   0  11    1.67    1.72
   0   0 -11    0.70    0.48
   0   0  11    0.03    0.57
   0   0 -11    0.23    0.50
   0   0 -11    0.50    0.48
   0   0  11    0.20    0.44
   0   0  11    0.18    0.39
   0   0  11   -0.61    0.47
   0   0  11    0.32    0.49
   0   0 -11    0.47    0.52
   0   0  11    0.18    0.52
   0   0  11    0.11    0.35
   0   0 -11   -0.35    0.40
   0   0 -11    0.16    0.26
   0   0  11    0.43    0.27
   0   0  11    0.27    0.56
   0   0  12  305.17    3.15
   0   0 -12  385.24   36.78
   0   0  12  385.42   11.23
   0   0 -12  304.50    4.86
   0   0  12  261.35    5.74
   0   0  12  265.92    3.77
   0   0 -12  337.92    6.54
   0   0 -12  308.15    6.59
   0   0 -12  305.95    5.75
   0   0 -12  297.28    3.27
   0   0  12  283.10    2.87
   0   0 -12  278.36    6.88
   0   0  12  292.19    2.54
   0   0 -12  301.50    2.38
   0   0  12  263.18    3.50
   0   0 -12  318.33    5.76
   0   0  12  301.12    8.20
   0   0 -12  312.83    5.05
   0   0 -12  326.03    4.10
   0   0  12  257.87    4.21
   0   0  12  294.67    3.53
   0   0  12  301.96    4.88
   0   0  12  312.02    3.96
   0   0 -12  314.78    4.76
   0   0  12  344.34    5.03
   0   0 -12  299.20    2.40
   0   0 -12  262.68    5.82
   0   0  12  304.29    2.48
   0   0  12  402.93    6.13
   0   0  13   -0.20    2.20
   0   0 -13    2.99   20.41
   0   0  13    2.21    2.92
   0   0  13    0.60    0.46
   0   0 -13    0.20    0.66
   0   0 -13    1.01    1.17
   0   0 -13   -0.03    0.69
   0   0 -13   -0.40    0.60
   0   0  13    0.63    0.35
   0   0 -13    2.37    3.31
   0   0 -13    0.39    0.30
   0   0 -13    0.53    0.59
   0   0  13    0.29    0.60
   0   0  13    0.22    0.50
   0   0 -13    0.58    0.61
   0   0 -13    0.47    0.54
   0   0  13    1.44    2.95
   0   0  13   -0.15    0.44
   0   0  13    1.59    0.64
   0   0  13    0.44    0.56
   0   0 -13    0.25    0.48
   0   0  13    1.88    0.77
   0   0 -13    0.29    0.51
   0   0  13    0.55    0.47
   0   0 -13    0.73    0.33
   0   0  13    0.28    0.76
   0   0  13    0.21    0.30
   0   0 -14  869.75   12.86
   0   0  14 1227.92   22.00
   0   0  14 1233.60    5.62
   0   0 -14 1257.27    5.39
   0   0  14 1272.42    8.63
   0   0  14 1129.17    6.21
   0   0 -14 1386.98    9.70
   0   0  14 1200.55   10.11
   0   0  14 1413.81   12.11
   0   0  14 1311.83    8.06
   0   0  14 1216.40   12.15
   0   0  14 1408.34   11.84
   0   0 -14 1225.93    5.47
   0   0 -14  927.31   60.03
   0   0  14 1248.17    7.06
   0   0  14 1130.22   13.88
   0   0 -15    0.09    0.80
   0   0  15   -0.54    0.54
   0   0 -15   -0.06    0.93
   0   0 -15    2.85    2.00
   0   0 -15    0.42    0.79
   0   0  15    0.06    0.35
   0   0 -15    2.44    0.40
   0   0 -15    4.09   26.24
   0   0  15    1.99    2.95
   0   0 -15   -0.10    0.63
   0   0  15    1.66    0.83
   0   0  15    0.06    0.57
   0   0 -15   -0.16    0.76
   0   0  15    0.91    0.59
   0   0 -15    0.39    0.54
   0   0  15    0.41    0.87
   0   0 -15    1.11    0.96
   0   0  15    1.88    0.93
   0   0  15    0.70    0.57
   0   0 -15    0.46    0.60
   0   0 -15    2.25    0.41
   0   0  15    0.47    0.37
   0   0  15    1.29    1.11
   0   0 -16  140.80    4.23
   0   0  16  130.93    3.45
   0   0 -16  160.61    5.68
   0   0 -16  143.55    6.86
   0   0 -16  162.49    5.29
   0   0  16  190.88   11.54
   0   0  16  155.51    2.20
   0   0 -16  156.47    2.09
   0   0  16  158.62    3.34
   0   0 -16  144.64    2.57
   0   0  16  158.34    2.68
   0   0 -16  169.73    3.26
   0   0 -16  157.54    4.48
   0   0  16  166.95    4.24
   0   0 -16  160.72    3.71
   0   0  16  140.92    2.99
   0   0  16  174.16    4.85
   0   0 -16  152.33    3.94
   0   0  16  163.28    4.40
   0   0 -16  199.32   40.11
   0   0  16  174.73    3.02
   0   0 -16  166.85    2.25
   0   0  16  159.86    2.15
   0   0  16  186.99    5.39
   0   0  17   -0.07    0.75
   0   0 -17    0.15    1.01
   0   0 -17   -0.15    1.16
   0   0 -17    3.85    3.71
   0   0 -17   -0.72    0.96
   0   0  17   -0.07    0.38
   0   0 -17   -0.07    0.32
   0   0 -17    2.94   31.66
   0   0  17    0.02    3.99
   0   0  17   -0.31    0.66
   0   0 -17    0.34    0.79
   0   0  17    0.41    0.98
   0   0 -17    1.45    1.01
   0   0  17   -0.31    0.60
   0   0  17    2.80    1.37
   0   0 -17    0.15    0.63
   0   0  17    0.45    1.13
   0   0 -17    0.64    1.07
   0   0  17    0.03    0.55
   0   0 -17    0.23    0.70
   0   0 -17    0.39    0.35
   0   0  17    1.12    1.56
   0   0  17    0.22    0.36
   0   0  18   39.30    2.27
   0   0 -18   40.85    2.65
   0   0 -18   33.12    5.98
   0   0 -18   46.54    3.55
   0   0 -18   41.27    3.06
   0   0  18   46.07    7.44
   0   0 -18   56.63   38.65
   0   0  18   41.68    1.29
   0   0 -18   41.87    1.23
   0   0 -18   36.95    1.77
   0   0 -18   40.35    2.31
   0   0 -18   40.30    2.54
   0   0  18   50.44    2.59
   0   0  18   49.16    3.09
   0   0  18   37.90    1.85
   0   0 -18   38.01    2.26
   0   0  18   38.61    2.52
   0   0  18   41.85    1.80
   0   0 -18   38.67    1.25
   0   0  18   44.30    3.45
   0   0  18   37.19    1.19
   0   0 -19    0.24    1.21
   0   0  19    0.65    0.80
   0   0 -19    0.35    1.87
   0   0 -19   -0.40    1.29
   0   0  19    0.32    0.48
   0   0 -19   -0.05    0.35
   0   0  19   -0.67    4.47
   0   0 -19    6.57   40.78
   0   0 -19    0.80    1.01
   0   0  19   -0.99    1.04
   0   0  19    1.06    0.70
   0   0 -19    0.45    0.75
   0   0  19    0.35    1.56
   0   0 -19    0.97    1.42
   0   0  19    1.20    1.45
   0   0  19    0.48    0.61
   0   0 -19    0.83    0.89
   0   0 -19   -0.14    0.40
   0   0  19    2.93    2.27
   0   0  19    0.61    0.45
   0   0 -20  385.58   10.87
   0   0 -20  384.61    9.65
   0   0  20  456.10   19.93
   0   0  20  386.12    4.08
   0   0 -20  392.29    4.04
   0   0 -20  412.08    6.24
   0   0  20  399.62    7.79
   0   0 -20  395.70    7.35
   0   0  20  352.18    5.83
   0   0  20  432.70    9.38
   0   0  20  350.45    3.85
   0   0  20  406.59   10.76
   0   0  20  430.88    8.61
   0   0 -20  397.16    4.23
   0   0 -20  515.37   71.49
   0   0  20  369.31    5.32
   0   0 -20  355.43    8.50
   0   0  20  387.05    7.32
   0   0 -21   -0.42    1.18
   0   0  21    0.71    0.77
   0   0 -21    2.13    2.45
   0   0 -21    0.28    1.68
   0   0  21    0.66    1.16
   0   0 -21    1.45    1.55
   0   0  21    0.29    0.48
   0   0 -21    0.07    0.39
   0   0 -21    1.22    1.24
   0   0  21    2.22    1.56
   0   0 -21    0.76   52.29
   0   0  21   -1.64    4.93
   0   0  21    1.31    0.89
   0   0  21    2.54    2.57
   0   0 -21    0.04    0.78
   0   0 -21    1.33    1.58
   0   0  21    3.17    2.21
   0   0 -21    0.03    0.46
   0   0  21    0.54    0.77
   0   0  21   -0.07    0.54
   0   0  21    6.48    3.84
   0   0 -22  753.47   16.61
   0   0 -22  750.96   14.57
   0   0  22  733.75    5.84
   0   0 -22  738.37    6.14
   0   0  22  683.17   10.84
   0   0 -22  706.64   13.37
   0   0  22  765.54   11.53
   0   0 -22  715.26   10.84
   0   0  22  715.05   13.59
   0   0  22  668.39    8.89
   0   0 -22  635.46    9.83
   0   0  22  778.60   13.07
   0   0  22  724.06    8.20
   0   0 -22  721.18    6.21
   0   0  22  778.20   16.08
   0   0  22  755.00    5.91
   0   0 -23    0.15    1.42
   0   0  23   -0.66    0.95
   0   0 -23    1.12    3.43
   0   0 -23    2.07    2.43
   0   0 -23    0.66    2.06
   0   0  23    0.47    1.39
   0   0  23    0.49    0.58
   0   0 -23    0.82    0.47
   0   0 -23    0.81    1.49
   0   0  23    2.99    2.44
   0   0  23    6.22    6.65
   0   0 -23    3.41   67.75
   0   0  23    0.65    1.06
   0   0  23    9.62    3.89
   0   0 -23    1.57    1.99
   0   0  23    6.31    3.11
   0   0 -23    1.38    0.47
   0   0  23    0.78    0.89
   0   0  23    5.45    5.41
   0   0  23   -0.05    0.58
   0   0  24  606.10    5.63
   0   0 -24  626.12   14.49
   0   0 -24  555.33   12.74
   0   0  24  652.64   11.41
   0   0 -24  587.02    5.73
   0   0  24  715.88   12.39
   0   0 -24  563.12   10.42
   0   0  24  565.98   26.13
   0   0  24  536.24    8.44
   0   0  24  600.58    5.45
   0   0  24  569.13   12.69
   0   0 -24  670.18   13.19
   0   0 -24  642.80   16.89
   0   0 -24  551.91    5.68
   0   0  24  688.68    8.90
   0   0 -25    2.82    5.43
   0   0 -25    4.18    4.18
   0   0 -25    1.72    3.26
   0   0  25    1.98    1.77
   0   0 -25    1.09    2.76
   0   0  25   -0.18    0.65
   0   0 -25    0.80    0.52
   0   0  25    7.86    3.63
   0   0 -25   -0.05    2.00
   0   0  25    0.09    1.28
   0   0  25    0.16    0.68
   0   0 -25    1.21    2.73
   0   0 -25    0.81    0.54
   0   0  25    1.55    1.12
   0   0 -25    2.21    1.86
   0   0  25   -0.06    1.00
   0   0  26   58.69    1.94
   0   0 -26   74.96    6.54
   0   0 -26   52.03    7.22
   0   0 -26   60.40    5.78
   0   0  26   57.51    4.05
   0   0 -26   52.00    1.84
   0   0 -26   59.41    4.47
   0   0  26   58.27    3.29
   0   0  26   68.01    2.04
   0   0  26   53.16    2.45
   0   0  26   76.23    3.36
   0   0 -26   54.93    1.94
   0   0 -26   68.88    9.21
   0   0  27    0.97    1.05
   0   0 -27    0.07    0.59
   0   0  27    2.58    1.82
   0   0 -27    1.96    2.89
   0   0  27    0.79    0.98
   0   0 -27    7.11    4.12
   0   0 -27    0.72    0.74
   0   0 -27    3.19    4.07
   0   0  27    2.57    2.17
   0   0  27   12.07   15.19
   0   0  27    0.59    1.36
   0   0 -27    3.80    2.57
   0   0 -27    5.19    5.19
   0   0 -27    3.19    5.05
   0   0  28   47.66    3.41
   0   0 -28   37.70    7.59
   0   0 -28   48.52    7.86
   0   0  28   31.94    3.80
   0   0 -28   41.73    6.03
   0   0 -28   64.12    6.32
   0   0  28   57.57    3.22
   0   0 -28   44.02    4.68
   0   0  28   82.08   20.60
   0   0 -28   38.86    1.84
   0   0 -28   37.47    1.71
   0   0 -29    5.56    3.84
   0   0  29    0.48    1.84
   0   0 -29    7.00    6.67
   0   0  29    5.30    3.61
   0   0 -29    2.94    5.21
   0   0 -29   14.64    6.04
   0   0 -29    2.35    0.77
   0   0 -29    0.45    0.67
   0   0 -29    3.82    3.25
   0   0  29    0.86    1.59
   0   0 -30   25.73    1.55
   0   0  30   34.11    2.91
   0   0 -30   26.91    1.63
   0   0 -30   26.07    6.68
   0   0  30   29.32    4.61
   0   0  30   24.32    3.01
   0   0 -30   35.11    9.17
   0   0 -30   27.92    4.89
   0   0 -31    0.79    0.77
   0   0 -31   14.46    4.43
   0   0  31    2.25    1.90
   0   0 -31   -0.37    0.76
   0   0  31    9.59    4.77
   0   0 -31    4.37    7.05
   0   0  31    3.54    2.39
   0   0 -31    4.90    4.47
   0   0 -31    6.84    9.56
   0   0  31   15.80   23.41
   0   0 -32  100.86    7.30
   0   0  32   77.58    4.58
   0   0  32   73.10    3.99
   0   0 -32   68.67    2.35
   0   0 -32   51.41   13.80
   0   0 -32   71.65    9.95
   0   0  32   90.90    6.87
   0   0  32   64.90    2.77
   0   0 -32   79.13    2.47
   0   0  32  105.17   27.38
   0   0  33    2.03    0.89
   0   0 -33    1.81    0.99
   0   0 -33    0.69    0.91
   0   0 -33    5.22   10.49
   0   0  33   13.72   28.13
   0   0  33    6.50    3.03
   0   0 -33    7.25    5.93
   0   0 -33   21.86    5.59
   0   0  33    2.85    2.04
   0   0 -34  216.20    3.77
   0   0  34  254.24    6.58
   0   0 -34  182.05    3.48
   0   0  34  234.76    6.83
   0   0  34  195.75    4.49
   0   0  34  263.92   39.92
   0   0 -35    7.53    8.32
   0   0  35   12.53    3.87
   0   0  35    8.73    2.96
   0   0  35    1.35    0.90
   0   0  36  367.70    8.38
   0   0  36  303.28    5.34
   0   0  37   13.11    3.84
   0   0  37    1.37    1.05
   0   0  38    4.66    1.37
   0  -1   0    0.50    0.09
   0  -1   0    0.45    0.13
   0   1   0    0.54    0.21
   0  -1   0    0.19    0.10
   0  -1   0    0.40    0.15
   0  -1   0    0.41    0.19
   0   1   0    0.10    0.21
   0   1   1  738.61   14.56
   0  -1  -2  939.96   21.26
   0   1  -2  845.29   18.53
   0   1  -3    5.50    5.73
   0  -1  -3    2.89    4.67
   0   1   3    2.34    0.97
   0  -1   3    2.84    0.60
   0   1   3    2.91    8.86
   0   1   3    1.62    0.27
   0  -1  -3    1.10    0.25
   0   1   3    2.18    0.27
   0   1  -3    1.07    0.32
   0   1  -3    2.81    0.27
   0  -1  -3    2.08    0.19
   0   1   3    1.34    0.27
   0  -1  -3    1.97    0.21
   0  -1  -3    1.48    0.27
   0   1  -3    1.70    0.29
   0  -1  -3    1.70    0.28
   0   1   3    2.00    0.28
   0   1   3    2.07    0.24
   0  -1  -3    1.04    0.28
   0   1  -3    2.17    0.29
   0  -1   3    1.59    0.47
   0   1   3    2.44    0.33
   0  -1  -3    1.82    0.24
   0  -1   3    1.66    0.37
   0   1  -3    1.83    0.32
   0   1  -3    1.78    0.24
   0   1   3    2.12    0.33
   0   1   3    1.31    0.27
   0  -1   3    1.46    0.15
   0   1   3    1.60    0.20
   0  -1  -3    1.39    0.31
   0   1   3    1.71    0.21
   0  -1   3    1.16    0.44
   0   1  -3    1.76    0.36
   0   1  -3    1.99    0.28
   0  -1   3    1.87    0.21
   0   1   3    2.26    0.33
   0  -1   3    2.17    0.27
   0  -1  -3    1.90    0.19
   0   1   3    1.78    0.37
   0  -1   3    2.80    0.29
   0  -1   3    2.30    0.16
   0   1   3    3.02    0.23
   0  -1  -3    1.28    0.29
   0   1  -3    2.26    0.27
   0  -1   3    2.32    0.32
   0   1   3    1.68    0.22
   0   1  -3    2.43    0.22
   0  -1  -3    1.44    0.45
   0  -1  -4  391.38    2.54
   0   1  -4  347.66    2.34
   0  -1  -4  350.06    2.01
   0   1  -4  330.08    2.02
   0  -1   4  373.30    5.28
   0   1  -4  328.17    5.90
   0   1   4  301.12    5.75
   0  -1  -4  334.50    5.85
   0   1   4  319.13    2.02
   0   1  -4  312.12    2.10
   0  -1   4  347.04    1.91
   0   1   4  362.37    3.44
   0  -1  -4  340.57    2.71
   0  -1   4  344.99    4.01
   0   1  -4  359.68    2.65
   0  -1  -4  354.32    1.70
   0  -1   4  331.15    1.67
   0   1   4  330.91   22.11
   0   1  -4  349.53   17.58
   0  -1  -4  276.86   16.21
   0   1   4  310.47    1.89
   0   1   4  271.55    3.59
   0   1  -4  349.97    3.74
   0  -1   4  360.37    2.26
   0   1   4  338.30    2.48
   0   1  -4  347.77    2.32
   0  -1   4  346.60    2.35
   0   1   4  336.07    2.23
   0   1  -4  340.92    2.62
   0  -1  -4  346.47    2.78
   0  -1  -5 1790.56   42.22
   0   1  -5 1859.27   43.77
   0  -1  -5 1721.33   14.45
   0  -1   6  288.86    3.63
   0  -1   6  303.60    2.55
   0   1  -6  318.80    3.50
   0   1   6  266.15    3.23
   0   1   6  300.20    2.70
   0   1  -6  249.73    2.56
   0  -1  -6  279.78    2.67
   0  -1  -6  278.61    3.40
   0   1   6  276.72    3.63
   0   1  -6  275.36    4.13
   0   1   6  231.41    6.28
   0  -1   6  291.38    5.83
   0  -1  -6  246.37    3.01
   0   1  -6  255.82    2.88
   0   1   6  260.22    2.55
   0  -1   6  249.18    2.43
   0   1   6  285.44    2.43
   0  -1  -6  252.73    3.12
   0   1  -6  232.58    2.98
   0   1   6  313.93    4.21
   0  -1   6  268.35    2.61
   0  -1   6  276.55    4.45
   0  -1  -6  302.45    2.65
   0  -1   6  247.43    2.85
   0   1  -6  267.63    2.42
   0   1   6  259.89    4.18
   0  -1   6  277.52    5.03
   0   1   6  267.07    2.32
   0  -1   6  310.10    2.30
   0  -1   6  307.43    2.88
   0   1   6  288.93    3.46
   0   1  -6  272.15    3.09
   0  -1   6  231.19    4.00
   0   1   6  271.78    3.83
   0  -1  -6  298.90    3.34
   0   1   6  269.65    2.46
   0  -1   6  293.95    2.73
   0   1  -6  268.92    3.38
   0  -1  -6  254.84    2.98
   0  -1   6  256.74    2.72
   0  -1  -6  257.28    1.65
   0  -1   6  329.89    3.35
   0   1  -6  195.06    3.17
   0   1   6  279.11    4.08
   0  -1  -6  259.06    2.09
   0   1  -6  241.21    2.01
   0   1  -6  283.18   21.32
   0  -1  -6  201.03   17.73
   0   1   6  258.04    2.09
   0  -1   6  296.43    2.00
   0   1  -7 1595.41    8.58
   0  -1  -7 1483.41    8.42
   0   1  -7 1867.72    7.67
   0   1   7 1701.16    5.08
   0  -1   7 1713.33   12.02
   0   1   7 1691.70   10.91
   0  -1  -7 1675.73    8.73
   0   1   7 1921.15    5.72
   0  -1  -7 1731.04   18.21
   0  -1  -7 1667.96    4.68
   0   1  -7 1748.14   51.48
   0  -1   7 1332.46   47.57
   0  -1  -7 1461.95   45.69
   0  -1  -8 1477.40    7.41
   0   1  -8 1295.66    7.02
   0   1   8 1541.00    9.74
   0   1   8 1351.71    4.83
   0  -1   8 1476.26    4.94
   0  -1  -8 1423.07    9.73
   0  -1  -8 1454.97    4.48
   0   1  -8 1467.03    4.20
   0   1   8 1374.10   10.54
   0  -1   8 1395.81    4.66
   0   1   8 1347.48    4.60
   0   1  -8 1649.62   53.72
   0  -1  -8 1720.35   53.61
   0  -1   8 1013.47   48.83
   0  -1  -8 1276.36    8.24
   0   1  -8 1138.44    7.57
   0  -1   8 1221.59   11.33
   0  -1  -8 1291.25    4.08
   0  -1  -8 1249.08    8.02
   0   1  -8 1213.07    7.49
   0   1  -8 1454.06   11.26
   0   1  -8 1408.35    4.27
   0  -1  -8 1279.45    4.25
   0   1   9 2824.95   16.70
   0  -1   9 2602.95   12.13
   0   1  -9 2961.05   17.34
   0   1  -9 3125.67   14.28
   0   1  -9 3142.55   78.52
   0  -1  -9 3949.55   86.05
   0  -1   9 2127.29   75.64
   0   1  -9 3026.96    6.59
   0   1  -9 2808.03   11.43
   0  -1  -9 3154.93    6.84
   0   1  -9 2961.08    6.35
   0  -1 -10   -0.04    0.39
   0  -1  10    2.57   37.50
   0   1  10    0.33    0.35
   0  -1  10    0.65    0.32
   0  -1 -10    2.82   13.04
   0  -1  10   -0.17    1.63
   0   1 -10    6.14   17.38
   0   1  10   -0.60    2.02
   0  -1 -10    1.86    0.87
   0   1  10    2.92    0.49
   0  -1 -10    1.67    0.61
   0  -1  10    1.90    0.44
   0   1  10    4.24    1.60
   0  -1  10    3.26    1.25
   0   1 -10    2.06    0.63
   0  -1 -10    1.93    0.75
   0  -1 -10    0.24    0.71
   0   1 -10    3.46    1.73
   0   1 -10    1.93    0.80
   0  -1 -10    0.07    0.54
   0   1 -10    0.87    0.42
   0  -1  10    1.07    0.52
   0   1  10    1.39    0.34
   0  -1  10    2.67    0.43
   0  -1 -10    2.86    1.25
   0   1 -10    1.49    0.28
   0  -1 -10    1.44    0.28
   0   1  10    2.02    0.50
   0   1 -10    0.37    0.55
   0  -1  10    1.13    1.51
   0   1  10    1.60    1.26
   0   1 -10    2.78    0.56
   0  -1 -10    1.60    0.51
   0  -1 -10    0.94    0.48
   0  -1  10    2.81    0.59
   0  -1  10    1.91    0.48
   0   1 -10    0.98    0.46
   0  -1  10    2.46    0.67
   0  -1  10    3.37    0.46
   0   1  10    2.07    0.65
   0  -1 -10    0.90    0.47
   0  -1  10    0.63    0.45
   0   1 -10    1.61    0.51
   0   1  10    0.91    0.46
   0  -1 -10    0.91    0.43
   0  -1 -10   -0.22    0.66
   0  -1  10    0.27    0.51
   0   1  10    0.65    0.57
   0   1 -10    0.81    0.30
   0  -1 -10    0.83    0.27
   0  -1 -10    1.92    1.50
   0   1 -10    1.50    1.49
   0   1  10    0.47    0.60
   0  -1  10    1.89    0.56
   0   1  10    0.71    0.30
   0  -1  10    0.68    0.41
   0   1 -11    9.28   19.76
   0   1  11    5.26    2.58
   0  -1  11    5.74    2.06
   0  -1 -11   19.53   16.80
   0   1  11    3.90    2.01
   0   1  11    2.04    0.47
   0  -1 -11    2.91    0.68
   0   1 -11    3.36    0.65
   0  -1  11    2.45    0.48
   0  -1 -11    3.43    0.84
   0  -1 -11    1.00    0.90
   0   1 -11    2.26    0.74
   0   1 -11    1.96    0.89
   0  -1 -11    2.56    0.73
   0   1 -11    4.05    0.83
   0  -1 -11    4.48    0.52
   0   1 -11    4.41    0.56
   0  -1  11    4.76    0.62
   0   1  11    2.11    0.35
   0   1 -11    4.63    2.21
   0  -1  11    2.48    0.42
   0  -1 -11    3.45    1.72
   0  -1 -11    2.87    0.34
   0   1 -11    2.35    0.31
   0  -1  11    5.89    2.34
   0   1  11    5.23    1.86
   0   1 -11    3.51    0.79
   0  -1  11    5.18    2.79
   0   1  11    3.19    0.67
   0   1  11    2.76    0.49
   0  -1 -11    2.82    0.55
   0  -1  11    2.65    0.49
   0  -1  11    4.57    0.70
   0  -1  11    3.80    0.75
   0   1  11    2.80    0.71
   0   1  11    4.21    0.57
   0   1  11    3.24    0.56
   0  -1  11    2.58    0.63
   0   1 -11    3.08    0.68
   0  -1 -11    2.67    0.57
   0   1  11    3.66    0.70
   0  -1 -11    3.52    0.84
   0  -1  11    5.17    0.81
   0  -1 -11    4.85    0.41
   0   1 -11    4.32    0.37
   0  -1  11    0.72   48.47
   0   1  11    4.89    0.53
   0  -1  11    5.26    0.50
   0  -1  11    5.27    0.83
   0   1  11    5.06    0.42
   0  -1  11    3.90    0.44
   0   1  11    6.10    0.95
   0   1  12 1083.97   19.10
   0  -1  12 1036.06   17.67
   0  -1  12 1053.77   11.15
   0   1  12  926.78   10.89
   0  -1 -12 1003.53    8.72
   0  -1 -12 1103.37   12.70
   0   1 -12  993.63   11.53
   0  -1  12  927.24    5.23
   0  -1 -12  976.98    6.08
   0   1 -12 1014.76    6.08
   0   1  12 1007.16    4.69
   0  -1 -12  950.57   11.57
   0   1 -12  977.08   13.35
   0  -1  12 1027.96    4.77
   0   1  12  933.19    6.29
   0  -1  12 1062.52    7.34
   0  -1 -12 1063.98    4.57
   0   1 -12 1070.20    4.50
   0   1  12  914.51   13.61
   0  -1  12  910.98   14.76
   0   1 -12 1097.61    7.27
   0   1  12 1048.43    8.89
   0  -1  12 1131.76    8.51
   0   1  12  980.67    6.55
   0  -1  12 1015.63    9.01
   0  -1  12  990.27    6.28
   0   1  12  976.53    4.44
   0  -1  12  946.65    4.45
   0  -1  12 1154.97   10.15
   0  -1  12 1002.34    8.48
   0  -1 -12  951.98    4.42
   0   1 -12 1025.26    4.47
   0  -1 -12  786.17   50.92
   0   1  12 1007.14    5.93
   0  -1  12 1043.95    5.65
   0   1 -12 1086.02   58.14
   0   1 -12  889.61    9.98
   0  -1  13  440.95    3.93
   0   1  13  450.49    4.16
   0   1 -13  499.21   46.55
   0  -1 -13  384.99   38.47
   0  -1  13  483.14   13.13
   0   1  13  404.73   12.59
   0  -1 -13  400.65    6.28
   0   1  13  488.49    8.85
   0   1  13  451.42    5.31
   0  -1  13  463.72    5.17
   0   1 -13  492.24    6.45
   0  -1  13  407.62    7.68
   0  -1 -13  505.24    8.58
   0  -1 -13  384.64    7.88
   0   1 -13  500.36    8.34
   0   1 -13  420.56    8.46
   0   1 -13  461.24    7.55
   0  -1 -13  437.54    7.23
   0   1 -13  440.54    4.21
   0  -1  13  407.68    3.60
   0  -1 -13  425.51    4.22
   0  -1  13  482.99    3.49
   0  -1 -13  464.32    9.41
   0   1  13  453.71    3.26
   0  -1 -13  443.96    3.06
   0   1  13  477.14    4.78
   0   1 -13  477.18    3.12
   0  -1  13  402.79    4.74
   0   1  13  384.18    9.93
   0   1 -13  458.93    7.33
   0  -1  13  364.75   10.64
   0   1 -13  479.46    5.07
   0  -1 -13  492.13    5.52
   0  -1  13  480.28    5.86
   0   1  13  491.04    6.42
   0  -1  13  534.40    6.86
   0   1  13  490.35    6.80
   0  -1  13  417.40    4.27
   0   1  13  444.26    4.62
   0  -1 -13  508.58    6.52
   0   1 -13  496.88    6.41
   0   1  13  416.79    4.66
   0  -1  13  475.81    6.14
   0   1  13  419.17    5.98
   0  -1 -13  427.55    3.21
   0   1 -13  448.89    3.07
   0  -1 -13  341.97    7.62
   0  -1  13  476.76    7.16
   0   1  13  421.66    3.03
   0  -1  13  451.86    3.27
   0   1  13  510.24    7.67
   0   1 -14  110.91   33.49
   0   1  14  149.39    9.98
   0  -1  14  135.66    7.41
   0   1 -14  103.37    3.22
   0  -1 -14  118.14    3.57
   0  -1  14  106.92    5.16
   0  -1  14  114.65    2.92
   0   1  14  105.12    2.80
   0  -1 -14  113.86    4.36
   0   1 -14  114.04    4.36
   0  -1 -14   80.59    4.44
   0   1 -14   92.12    4.63
   0  -1 -14  103.71    3.78
   0   1 -14  120.12    4.07
   0  -1 -14  125.39    2.53
   0   1 -14  114.72    2.33
   0  -1  14  111.43    2.05
   0  -1 -14   99.49    5.90
   0  -1  14  106.55    1.73
   0   1  14  103.60    1.65
   0  -1 -14  117.26    1.70
   0   1 -14  104.36    1.55
   0  -1  14   95.57    2.45
   0   1  14   84.96    2.18
   0   1 -14  109.60    3.71
   0  -1  14  103.63    7.27
   0  -1 -14  119.31    3.62
   0   1 -14  108.90    3.30
   0  -1 -14  116.43    3.02
   0   1  14  117.53    3.27
   0   1 -14  114.14    2.80
   0  -1  14  121.47    3.13
   0   1  14   88.54    3.12
   0   1  14  117.00    2.59
   0  -1  14  125.15    3.67
   0  -1  14  111.96    2.42
   0   1 -14  115.55    3.30
   0   1  14  101.26    2.49
   0  -1 -14  115.03    3.26
   0  -1  14  132.99    3.51
   0   1  14  115.23    3.43
   0  -1  14  116.08    2.16
   0  -1 -14  116.96   28.01
   0   1  14  111.06    2.20
   0   1 -14  125.82    1.81
   0  -1 -14  111.60    1.74
   0  -1  14  110.82    1.72
   0   1  14  113.31    1.66
   0  -1  14  133.79    4.07
   0   1  14  144.90    4.36
   0  -1 -15   69.50   27.62
   0   1  15   69.40    7.78
   0  -1  15   52.66    5.30
   0   1 -15   41.04   32.31
   0  -1  15   42.91    1.95
   0   1 -15   42.23    2.23
   0   1  15   42.82    1.88
   0  -1 -15   43.33    2.38
   0  -1 -15   45.35    4.05
   0  -1 -15   43.70    2.93
   0   1 -15   47.07    2.96
   0   1 -15   46.22    3.93
   0   1 -15   53.08    2.92
   0  -1 -15   52.99    2.93
   0  -1 -15   49.54    1.78
   0  -1  15   52.35    1.57
   0   1 -15   52.73    1.76
   0   1  15   43.86    1.16
   0  -1  15   47.97    1.26
   0   1  15   49.54    1.80
   0   1 -15   49.86    1.16
   0  -1  15   46.02    1.86
   0  -1 -15   44.13    1.10
   0   1 -15   55.44    2.81
   0   1  15   52.62    2.39
   0   1 -15   48.23    1.96
   0   1 -15   47.65    2.36
   0  -1  15   54.08    2.27
   0  -1 -15   50.00    2.17
   0  -1 -15   38.43    2.26
   0  -1  15   49.64    2.53
   0  -1  15   47.77    1.68
   0   1  15   53.33    2.58
   0   1  15   51.17    1.85
   0   1 -15   44.94    2.14
   0  -1 -15   51.56    2.31
   0   1  15   49.11    2.38
   0  -1  15   52.83    2.38
   0  -1  15   42.81    1.39
   0   1  15   54.27    1.73
   0   1 -15   51.15    1.20
   0  -1 -15   47.78    1.19
   0   1  15   47.79    2.82
   0  -1  15   47.28    1.19
   0   1  15   51.42    1.17
   0  -1  15   53.97    2.91
   0   1  16  211.18   12.22
   0  -1  16  164.07    9.07
   0  -1 -16  182.04    4.81
   0   1  16  212.96    4.52
   0   1 -16  185.40    4.73
   0  -1  16  193.72    4.07
   0  -1 -16  175.40    7.24
   0  -1 -16  185.79    6.19
   0   1 -16  188.16    6.18
   0  -1 -16  171.13    5.36
   0   1 -16  176.54    5.45
   0  -1 -16  161.36    3.13
   0  -1 -16  158.18    2.70
   0  -1  16  154.70    2.59
   0   1 -16  172.38    3.16
   0   1  16  194.80    2.41
   0  -1  16  197.87    2.52
   0   1 -16  190.21    2.26
   0  -1  16  161.73    3.47
   0   1  16  138.66    3.07
   0  -1 -16  200.53    2.44
   0   1 -16  200.19    5.45
   0   1  16  195.89    4.66
   0  -1 -16  176.79    4.01
   0   1 -16  201.28    4.17
   0   1 -16  152.87    4.30
   0  -1  16  178.19    4.23
   0  -1  16  191.20    5.06
   0   1  16  182.86    3.50
   0  -1  16  187.18    3.37
   0   1  16  211.57    5.44
   0   1 -16  190.30    4.35
   0  -1 -16  188.34    4.38
   0   1  16  189.97    4.98
   0  -1  16  196.03    4.86
   0   1 -16  188.36   44.95
   0   1  16  154.04    2.91
   0  -1  16  161.52    2.85
   0  -1 -16  181.65   36.14
   0   1 -16  171.09    2.20
   0  -1 -16  177.17    2.41
   0   1  16  180.53    5.47
   0  -1  16  216.60    5.86
   0   1  16  172.94    2.19
   0  -1  16  172.54    2.34
   0  -1 -17   19.98   28.03
   0   1 -17    9.65   40.21
   0  -1  17   11.60    4.34
   0  -1  17    8.36    1.12
   0   1 -17   10.17    1.41
   0   1  17    6.07    1.04
   0  -1 -17   10.53    1.56
   0  -1 -17   12.13    4.51
   0   1 -17   13.50    4.02
   0  -1 -17    8.92    1.83
   0   1 -17    8.70    1.85
   0   1 -17    9.54    1.69
   0  -1 -17   13.64    1.87
   0  -1  17   14.51    1.12
   0  -1 -17   13.48    1.01
   0  -1 -17   15.92    1.31
   0   1 -17   15.36    1.24
   0   1  17    9.20    0.62
   0  -1  17    7.57    0.64
   0  -1 -17    9.25    0.62
   0   1 -17   10.64    0.65
   0   1  17    9.01    0.99
   0   1 -17   13.62    1.65
   0   1 -17    9.69    1.20
   0  -1 -17    9.47    1.26
   0   1  17   15.45    1.62
   0   1 -17    8.61    1.25
   0  -1  17   11.78    1.44
   0  -1  17    9.88    1.00
   0  -1  17    9.94    1.62
   0   1  17   12.97    1.72
   0   1  17    9.01    1.06
   0   1 -17    9.26    1.13
   0   1  17   13.78    1.66
   0  -1  17   11.99    1.66
   0   1  17   14.13    1.17
   0  -1  17   13.26    1.00
   0  -1 -17   11.73    0.73
   0   1 -17   14.94    0.77
   0  -1  17   12.80    0.78
   0  -1  17   13.48    2.28
   0   1  17   18.04    2.33
   0   1  17   13.07    0.72
   0   1  18  563.04    7.92
   0   1 -18  601.48    9.40
   0  -1 -18  614.45    9.96
   0  -1  18  556.48    7.66
   0   1 -18  628.97   12.51
   0  -1 -18  619.67   12.43
   0  -1 -18  500.77   14.72
   0  -1 -18  634.95   11.42
   0   1 -18  602.78   11.00
   0  -1  18  656.36   21.63
   0   1  18  654.07   22.39
   0   1  18  616.50    4.60
   0  -1  18  592.67    4.69
   0   1  18  482.77    6.25
   0  -1 -18  642.79    4.84
   0   1 -18  601.37    4.37
   0  -1 -18  511.97    5.07
   0  -1 -18  568.95    6.80
   0   1 -18  612.21    6.68
   0  -1  18  552.22    5.18
   0  -1  18  581.64    8.20
   0  -1 -18  619.51    8.40
   0   1 -18  525.16    9.03
   0   1  18  639.01    9.21
   0   1 -18  577.32    7.60
   0  -1  18  597.32    6.62
   0  -1  18  694.26   10.56
   0   1  18  627.41   10.43
   0   1  18  582.04    6.92
   0   1 -18  608.31    8.32
   0  -1  18  595.22    9.30
   0   1  18  625.00    9.64
   0   1  18  519.16    6.01
   0  -1 -18  514.65   58.02
   0  -1  18  653.73    6.47
   0   1 -18  658.11   72.74
   0  -1 -18  611.50    4.92
   0   1 -18  560.73    4.40
   0  -1  18  594.16    4.63
   0   1  18  689.57   11.78
   0   1  18  582.19    4.31
   0  -1  18  686.15   11.75
   0  -1 -19    2.77    1.30
   0   1  19    3.86    1.15
   0   1 -19    4.85    1.50
   0  -1  19    2.43    0.98
   0   1 -19    3.28    1.80
   0  -1 -19    4.76    2.03
   0  -1 -19    2.53    1.48
   0   1 -19    3.36    1.44
   0  -1 -19   15.82   34.00
   0  -1  19    4.03    4.41
   0   1 -19    2.29   50.31
   0   1  19    2.06    5.10
   0  -1  19    3.50    0.57
   0   1  19    3.64    0.53
   0   1 -19    4.33    0.54
   0  -1 -19    3.51    0.50
   0  -1 -19    3.81    0.86
   0  -1  19    4.77    1.10
   0  -1  19    6.01    1.56
   0   1  19    4.53    1.28
   0   1 -19    3.04    1.03
   0   1 -19    4.12    1.38
   0  -1 -19    4.44    1.12
   0   1  19    6.06    1.97
   0  -1  19    2.84    0.84
   0   1  19    3.09    0.85
   0  -1 -19    2.39    1.02
   0   1 -19    2.06    0.91
   0  -1  19    4.92    2.02
   0   1 -19    3.76    1.67
   0  -1  19    2.85    0.82
   0   1  19    4.56    1.55
   0  -1  19    5.38    1.85
   0  -1 -19    5.81    1.52
   0   1 -19    2.63    0.95
   0  -1 -19    3.78    0.97
   0   1  19    3.43    0.89
   0  -1  19    2.31    0.72
   0  -1 -19    3.45    0.57
   0   1 -19    4.49    0.57
   0   1  19    3.79    0.50
   0   1  19    4.73    2.32
   0  -1  19    6.33    2.64
   0  -1 -20    0.78    0.86
   0   1  20    1.63    0.94
   0  -1  20    1.36    0.73
   0   1 -20    1.89    1.10
   0   1  20   -0.17    0.93
   0  -1 -20    0.82    1.52
   0   1 -20    0.80    1.46
   0  -1  20   -0.37    0.88
   0  -1 -20    2.40    2.19
   0   1 -20    2.17    2.09
   0   1 -20    2.36    1.64
   0  -1 -20    1.35    1.56
   0  -1  20    0.74    0.53
   0   1  20    1.03    0.48
   0   1 -20    1.25    0.44
   0  -1 -20    0.85    0.47
   0  -1  20    4.16    4.85
   0   1  20    2.98    6.37
   0   1 -20   13.15   56.34
   0  -1 -20    4.48   38.47
   0   1  20    1.06    1.32
   0  -1  20    1.72    1.51
   0   1 -20    1.42    1.25
   0   1 -20    1.49    0.98
   0  -1 -20    0.99    1.12
   0  -1  20    1.53    0.91
   0   1  20    0.34    0.82
   0   1  20    2.67    1.78
   0  -1 -20    1.57    0.84
   0   1 -20    1.84    0.90
   0  -1  20    6.17    2.46
   0  -1  20    1.94    1.96
   0  -1 -20    2.94    1.77
   0   1 -20    1.70    1.51
   0   1  20    3.20    1.59
   0  -1 -20    1.37    0.50
   0   1 -20    1.38    0.47
   0  -1  20    1.89    0.79
   0   1  20    1.80    0.43
   0  -1  20    1.63    0.61
   0   1  20    5.06    2.79
   0  -1  20    6.07    3.24
   0  -1  21  115.92    4.30
   0   1 -21  111.77    4.94
   0   1  21  111.06    4.28
   0  -1 -21  117.58    5.33
   0  -1 -21  107.09    6.32
   0   1 -21  111.33    6.37
   0  -1 -21  108.35    5.51
   0   1 -21  120.56    5.80
   0  -1  21  135.02   11.59
   0   1 -21   70.09   68.12
   0   1  21  121.81   12.15
   0  -1 -21  113.48   48.74
   0   1  21  116.10    2.30
   0  -1  21  109.36    2.19
   0   1 -21  122.73    2.37
   0  -1 -21  112.40    2.34
   0   1 -21  117.26    3.65
   0  -1  21  109.91    4.49
   0   1  21  123.93    4.69
   0   1 -21  113.03    4.35
   0  -1 -21  104.42    4.23
   0   1  21  101.97    3.39
   0  -1  21   98.56    3.16
   0  -1  21  135.33    5.93
   0   1 -21  114.30    4.09
   0   1  21  112.46    5.06
   0  -1  21  146.63    5.73
   0   1  21  106.16    3.22
   0  -1  21  108.26    3.08
   0   1 -21  106.59    2.31
   0  -1 -21  104.48    2.30
   0   1  21  145.22    6.98
   0   1  21  107.32    2.16
   0  -1  21  108.61    2.17
   0  -1  21  119.11    6.61
   0   1  22   64.06    1.80
   0  -1  22   58.24    1.75
   0   1 -22   57.07    4.30
   0  -1 -22   58.35    4.52
   0  -1  22   54.97    3.17
   0   1  22   55.83    3.22
   0  -1 -22   55.04    4.01
   0   1 -22   57.51    4.12
   0   1 -22   58.84    1.69
   0  -1 -22   56.85    1.73
   0   1  22   59.89    3.65
   0  -1 -22   61.78    3.40
   0   1 -22   50.00    3.28
   0  -1  22   59.01    3.82
   0  -1 -22   63.86   54.57
   0   1  22   39.74    9.46
   0  -1  22   47.45    7.98
   0  -1  22   51.50    4.66
   0   1  22   44.56    2.55
   0  -1  22   42.88    2.42
   0   1  22   48.47    1.53
   0  -1  22   63.31    5.96
   0   1  22   53.28    5.87
   0  -1  22   54.24    1.69
   0  -1  22   53.69    4.47
   0   1  22   70.35    4.28
   0  -1  22   45.58    2.14
   0   1  22   51.94    2.40
   0   1 -22   53.05    5.13
   0  -1 -22   58.51    5.34
   0  -1 -22   46.09    1.59
   0   1 -22   51.87    1.65
   0   1 -23    0.43    1.62
   0  -1 -23    1.63    1.48
   0   1  23   -0.19    0.96
   0  -1  23    0.18    0.95
   0   1 -23    2.15    3.42
   0  -1 -23    3.36    3.83
   0  -1 -23    1.91    2.68
   0   1 -23    0.72    2.27
   0  -1 -23    1.79    2.24
   0  -1  23    1.75    1.44
   0   1  23    1.77    1.69
   0   1 -23    1.01    2.16
   0   1  23    1.20    0.51
   0  -1  23    1.66    0.78
   0   1 -23    0.68    0.49
   0  -1 -23    2.21    0.58
   0  -1  23    4.38    2.77
   0   1  23    3.48    2.06
   0   1 -23    1.04    1.78
   0  -1 -23    6.24   54.97
   0   1  23    8.26    8.59
   0  -1  23    2.13    6.24
   0   1  23   -0.21    1.10
   0  -1  23    1.94    1.09
   0  -1 -23    0.23    1.67
   0   1 -23    0.92    1.19
   0  -1  23    8.80    4.22
   0   1  23    6.75    3.55
   0  -1 -23    2.02    2.28
   0   1  23    4.58    2.75
   0  -1  23    6.28    3.77
   0   1 -23    0.65    1.95
   0   1 -23    0.15    0.50
   0  -1 -23    0.91    0.48
   0  -1  23   -0.54    0.79
   0   1  23    0.77    0.98
   0   1  23    0.52    0.49
   0   1  23    5.00    5.22
   0  -1  23    0.71    0.75
   0   1  24  117.04    2.51
   0  -1  24  118.82    2.57
   0   1 -24  140.28    7.05
   0  -1 -24  139.63    7.20
   0  -1 -24  117.44    6.28
   0  -1  24  102.13    4.53
   0   1  24  109.53    4.88
   0   1 -24  114.56    6.29
   0   1 -24  117.71    2.61
   0  -1 -24  107.83    2.45
   0   1 -24  115.13    5.27
   0  -1 -24  114.72    5.18
   0   1  24  134.16    5.70
   0  -1  24  139.33   13.54
   0  -1 -24  105.14   72.79
   0  -1  24  105.00    3.95
   0   1  24  131.26    7.46
   0   1  24  113.84    4.11
   0  -1  24  128.62    2.64
   0   1  24  125.66    9.53
   0   1  24  127.61    2.62
   0  -1  24  103.01    2.87
   0   1  24  127.09    6.62
   0  -1 -24  106.27    8.04
   0   1 -24  123.89    8.20
   0   1 -24  116.80    2.65
   0  -1 -24  100.65    2.41
   0  -1  24  125.68    3.83
   0   1  24  123.60    3.98
   0   1  25   66.66    1.97
   0  -1  25   64.08    2.05
   0  -1 -25   61.32    7.48
   0  -1 -25   84.50    6.30
   0   1 -25   77.92    5.95
   0  -1  25   64.04    3.87
   0  -1 -25   59.79    5.13
   0   1 -25   56.85    5.08
   0   1  25   69.20    4.38
   0   1 -25   64.38    2.01
   0  -1 -25   59.15    1.90
   0  -1 -25   60.71    4.01
   0   1 -25   58.42    4.14
   0   1  25   79.11    5.19
   0   1  25   83.97   19.59
   0  -1 -25   59.17   79.85
   0   1  25   62.02    3.33
   0  -1  25   61.47    3.24
   0   1  25   79.76    7.07
   0   1  25   68.44    2.00
   0  -1  25   70.40    2.06
   0   1  25   76.58    6.20
   0  -1  25   63.01    2.48
   0   1 -25   81.09    5.14
   0   1  25   52.07    2.30
   0  -1 -25   74.16    8.21
   0   1 -25   64.21    7.39
   0  -1 -25   58.06    1.95
   0   1 -25   69.52    2.12
   0   1  25   80.69    3.49
   0  -1  25   61.30    2.80
   0   1 -26    3.81    6.83
   0  -1 -26    8.92    4.64
   0   1 -26    4.68    3.77
   0   1 -26    4.92    4.44
   0  -1 -26    7.81    4.61
   0  -1 -26    4.83    3.39
   0  -1  26    4.38    2.26
   0   1 -26    6.15    4.01
   0   1  26    3.44    2.34
   0   1 -26    1.93    0.61
   0  -1 -26    2.31    0.70
   0   1  26   12.98   16.89
   0  -1  26   10.76   13.00
   0   1  26    2.81    0.76
   0   1  26    9.99    3.91
   0  -1 -26    2.54    2.37
   0   1  26    3.26    1.74
   0  -1  26    2.96    1.58
   0   1 -26    3.70    2.84
   0   1  26    3.35    0.73
   0   1  26   10.92    5.41
   0   1 -26    6.95    3.18
   0  -1 -26    8.31    3.86
   0  -1 -26    1.96    0.79
   0   1 -26    2.34    0.66
   0  -1  26    3.78    1.35
   0  -1 -26    3.23    2.29
   0   1 -26    4.28    2.35
   0  -1  26    4.23    1.32
   0   1  26    5.48    1.64
   0   1  27    6.38    0.97
   0   1 -27    9.87    4.85
   0  -1 -27   13.07    6.03
   0   1 -27    9.54    5.30
   0  -1 -27   13.40    5.71
   0  -1 -27    5.67    0.85
   0   1 -27    9.11    3.46
   0  -1 -27    7.75    2.78
   0   1  27    4.91    1.96
   0  -1  27    6.54    1.86
   0   1  27    7.27    0.96
   0  -1 -27   14.31    4.75
   0   1 -27   15.73    4.06
   0  -1  27   10.53    1.80
   0  -1 -27    6.94    0.96
   0   1 -27    6.95    0.83
   0  -1  27   10.58    2.85
   0   1 -27    9.89    4.57
   0   1  27    6.65    2.77
   0  -1 -27    8.72    4.01
   0  -1  27   19.48   15.44
   0   1  27    7.08    1.68
   0  -1  27   10.46    1.67
   0  -1 -27    9.32    2.77
   0   1 -27    8.29    3.14
   0   1  28    3.62    0.93
   0   1 -28    6.01    5.85
   0  -1 -28    7.58    5.96
   0   1 -28    8.77    6.10
   0   1 -28    3.83    0.76
   0   1 -28    8.68    5.13
   0  -1  28    5.44    2.98
   0   1  28    6.33    2.97
   0  -1 -28    5.82    4.62
   0   1  28   15.18   19.82
   0  -1  28   19.15   15.73
   0  -1  28    5.24    1.97
   0  -1 -28    3.51    3.07
   0   1 -28    7.08    3.82
   0   1  28    5.52    2.14
   0   1  28    3.87    0.90
   0   1 -28   13.14    4.58
   0  -1 -28   13.56    5.42
   0  -1  28   11.52    7.33
   0  -1 -28    4.95    0.91
   0   1 -28    4.09    0.86
   0   1  28    6.69    1.83
   0  -1  28    5.14    1.58
   0  -1 -28    3.90    2.74
   0   1 -28    6.52    3.39
   0   1 -29   62.24    2.14
   0  -1 -29   62.83    2.15
   0   1  29  101.87   26.71
   0  -1 -29   59.11    9.11
   0  -1 -29   54.73    6.69
   0  -1  29   60.19    4.85
   0   1  29   51.55    4.78
   0   1 -29   66.30    7.46
   0  -1 -29   68.09    5.28
   0   1 -29   68.32    6.06
   0   1  29   74.58    4.25
   0  -1  29   62.52    3.78
   0   1  29   65.16    2.16
   0   1 -29   90.78    7.30
   0   1  29   77.40    3.91
   0  -1  29   77.99    3.65
   0   1  29   67.10    2.15
   0  -1 -29   60.62    2.26
   0   1 -29   63.72    2.26
   0  -1  30  601.62   10.51
   0   1  30  573.75   10.97
   0  -1  30  616.51    8.28
   0   1 -30  600.89    6.78
   0  -1 -30  552.02    6.40
   0  -1  30  677.86   10.46
   0   1  30  693.33   11.17
   0   1  30  485.94   11.94
   0   1 -30  667.00   17.47
   0  -1 -30  588.48   15.53
   0  -1  30  418.08   10.35
   0  -1 -30  547.18   22.22
   0  -1  30 1065.11   49.29
   0   1  30  876.34   50.15
   0   1 -30  715.23   15.62
   0  -1 -30  671.51   14.37
   0  -1 -30  586.83    6.49
   0   1 -30  588.08    6.54
   0   1  31   57.37    4.02
   0  -1  31   61.77    3.84
   0  -1  31   71.91    2.96
   0   1 -31   73.78    2.51
   0  -1 -31   66.13    2.33
   0   1  31   76.28    4.03
   0  -1  31   75.27    3.82
   0  -1  31   60.92    5.67
   0   1  31   57.43    5.88
   0  -1 -31   68.39    8.10
   0   1 -31   59.85    8.85
   0  -1 -31   62.52   11.93
   0   1 -31   59.33   12.18
   0  -1  31  132.80   25.97
   0   1  31  147.07   34.10
   0  -1 -31   85.46    6.29
   0   1 -31   71.92    7.01
   0  -1 -31   62.66    2.19
   0   1 -31   67.72    2.35
   0  -1  32  253.30    7.04
   0   1  32  271.04    7.51
   0  -1  32  313.43    5.95
   0  -1 -32  293.43    4.54
   0   1 -32  317.71    4.98
   0  -1  32  367.18    7.76
   0   1  32  351.68    8.04
   0   1  32  208.28    9.04
   0   1 -32  304.92   14.55
   0  -1 -32  231.30   12.46
   0  -1 -32  305.23   20.00
   0   1 -32  293.06   20.21
   0  -1  32  514.91   35.72
   0  -1 -32  302.26    4.51
   0   1 -32  288.77    4.58
   0  -1 -32  354.39   10.90
   0   1 -32  392.26   12.42
   0   1  33   71.38    2.77
   0  -1  33   66.66    2.75
   0   1 -33   66.13    2.26
   0  -1 -33   73.16    2.49
   0  -1  33   63.78    3.60
   0   1  33   75.18    4.08
   0  -1 -33   60.95   10.67
   0   1  33   54.71    8.06
   0   1 -33   58.06   13.38
   0  -1  33   85.38   25.62
   0   1 -33   98.23    8.53
   0   1  33   73.37    4.96
   0  -1  33   87.33    4.68
   0  -1 -33   90.95    6.94
   0  -1 -33   74.82    2.44
   0   1 -33   79.15    2.45
   0   1 -34    1.01    0.90
   0   1 -34    0.96    0.92
   0  -1  34   20.18   27.32
   0   1  34   10.16    3.73
   0   1 -34    9.23    8.38
   0  -1 -34    8.78    5.72
   0  -1  34    9.75    3.18
   0   1  34    0.50    0.82
   0  -1  34    0.06    0.85
   0  -1 -34   17.12    5.13
   0  -1  34    1.33    2.08
   0   1  34    4.82    2.69
   0  -1 -35   20.85    6.17
   0  -1  35    8.14    2.64
   0   1  35    8.40    3.12
   0   1 -35    3.70    1.24
   0  -1 -35    9.57    6.83
   0   1  35   13.28    4.06
   0  -1  35   13.57    3.69
   0   1  35    3.47    1.04
   0  -1  35    1.95    0.91
   0   1 -35    4.32    1.11
   0  -1 -35   12.52    3.86
   0  -1  35   29.30   33.42
   0  -1  36   19.11    1.61
   0   1  36   19.43    1.55
   0  -1 -36   43.17    8.06
   0  -1  36   35.96    3.32
   0   1  36   37.24    4.05
   0   1  36   30.95    5.24
   0  -1  37   52.52    2.28
   0   1  37   53.46    2.32
   0  -1  37   97.14    4.62
   0   1  37  100.67    5.36
   0   1  38    4.58    1.48
   0  -1  38    4.09    1.32
   0  -2   0  421.72    2.16
   0  -2   0  318.89    1.63
   0  -2   0  407.96    4.59
   0   2   0  341.23    4.52
   0   2   0  368.96    1.80
   0  -2   0  427.78    2.48
   0   2  -1    2.51    6.16
   0  -2   1    2.57    2.82
   0   2   1    1.77    6.67
   0  -2   1    1.63    0.64
   0   2   1    2.07    1.41
   0   2  -1    1.68    1.07
   0  -2  -1    3.59    3.07
   0  -2  -1    2.83    0.71
   0   2  -1    1.81    0.23
   0   2   1    0.95    0.38
   0  -2  -1    1.91    0.42
   0   2  -1    1.53    0.43
   0   2   1    2.34    0.51
   0   2  -1    1.22    0.27
   0  -2  -1    1.67    0.40
   0   2   1    1.38    0.36
   0   2  -1    1.20    0.59
   0  -2   1    1.40    0.47
   0   2   1    1.02    0.30
   0   2   1    1.65    0.13
   0  -2  -1    1.43    0.21
   0   2   1    1.81    0.18
   0  -2   1    1.98    0.26
   0  -2  -1    1.46    0.24
   0  -2  -1    1.99    0.18
   0  -2  -1    0.75    0.26
   0  -2   1    2.04    0.21
   0   2   1    1.02    0.36
   0   2  -1    2.54    0.40
   0  -2  -1    0.35    0.27
   0   2   1    2.66    0.29
   0  -2  -1    1.98    0.29
   0  -2   1    1.28    0.23
   0  -2  -1    1.72    0.24
   0  -2   1    1.70    0.27
   0   2   1    1.31    0.38
   0   2   2    3.16    1.32
   0  -2  -2    4.05    3.76
   0   2  -2    3.76    9.49
   0   2   2    4.77    9.75
   0  -2   2    3.14    0.92
   0   2   2    2.37    0.56
   0  -2  -2    2.58    0.44
   0  -2   2    2.03    0.52
   0   2   2    1.94    0.36
   0   2  -2    1.97    0.62
   0   2  -2    1.62    0.36
   0  -2  -2    1.28    0.46
   0   2   2    2.18    0.38
   0   2  -2    2.21    0.29
   0   2   2    2.34    0.19
   0   2   2    2.80    0.43
   0   2  -2    1.89    0.35
   0   2   2    3.42    0.55
   0   2   2    0.96    0.33
   0  -2  -2    2.52    0.31
   0  -2   2    2.58    0.13
   0   2   2    2.63    0.22
   0   2  -2    2.73    0.45
   0  -2   2    2.35    0.29
   0   2  -2    1.64    0.27
   0   2   2    2.32    0.34
   0  -2  -2    1.34    0.32
   0   2   2    2.02    0.45
   0  -2   2    2.60    0.24
   0  -2  -2    1.88    0.20
   0   2   2    2.18    0.26
   0  -2   2    2.10    0.14
   0   2  -2    1.41    5.56
   0  -2  -2    3.01    0.35
   0  -2  -2    2.27    0.29
   0  -2   2    3.00    0.35
   0   2   2    2.93    0.57
   0  -2   3  155.60    2.80
   0   2   3  156.25    3.16
   0   2  -3  151.13    2.56
   0  -2   3  170.78    3.30
   0   2   3  171.06    2.03
   0  -2  -3  146.93    2.70
   0   2   3  161.96    2.52
   0   2   3  131.13    2.22
   0   2  -3  150.37    1.62
   0   2   3  113.24    1.18
   0  -2   3  157.99    1.62
   0   2  -3  155.21    3.49
   0   2  -3  151.42    1.71
   0   2  -3  151.26    2.88
   0  -2  -3  164.44    1.76
   0   2  -3  123.18    1.39
   0  -2  -3  147.77    1.51
   0   2   3  150.80    1.36
   0  -2   3  170.13    1.06
   0   2  -3  144.61    1.58
   0  -2   3  162.56    1.74
   0  -2  -3  161.14    2.08
   0   2   3  191.61    1.62
   0  -2   3  159.19    1.47
   0  -2   3  142.67    1.71
   0  -2  -3  136.93    1.36
   0   2  -3  152.31    1.70
   0   2   3  139.73    1.43
   0  -2   3  131.13    0.89
   0  -2  -3   68.58    8.39
   0   2   3  136.23    1.26
   0   2  -3  131.28   11.58
   0  -2   3  168.32    1.81
   0   2  -3  180.39    2.17
   0   2   3  167.35    2.15
   0   2   3  153.38    1.47
   0   2   3  119.86    2.66
   0   2  -4  750.73    3.90
   0   2  -4  764.94    3.48
   0   2   4  742.25    3.35
   0   2  -4  747.27    4.00
   0   2   4  784.71    5.31
   0  -2  -4  685.53    2.56
   0   2   4 1003.39   13.00
   0   2   4  713.07    3.17
   0  -2  -4  509.51   23.35
   0   2  -4  849.41   28.12
   0   2  -4  800.77    4.26
   0   2   5    3.70    1.73
   0  -2  -5    8.85    7.26
   0   2  -5   11.13   11.56
   0  -2   5    8.17    1.11
   0   2   5    6.04    0.44
   0   2  -5    6.42    0.69
   0  -2  -5    6.61    0.67
   0  -2  -5    7.31    0.46
   0  -2   5    6.42    0.40
   0   2   5    6.15    0.68
   0   2   5    7.01    0.69
   0  -2  -5    5.53    0.74
   0  -2  -5    6.45    0.70
   0   2   5    6.69    0.53
   0  -2  -5    6.63    0.70
   0   2   5    5.19    0.63
   0  -2  -5    6.07    0.53
   0   2  -5    6.00    0.76
   0   2   5    5.00    0.41
   0   2   5    5.79    0.73
   0   2  -5    4.51    0.77
   0  -2   5    4.79    0.99
   0  -2  -5    4.59    0.39
   0   2  -5    5.29    0.49
   0  -2  -5    5.62    0.52
   0  -2   5    6.04    0.97
   0   2   5    5.61    0.68
   0   2  -5    7.78    0.77
   0   2   5    5.53    0.43
   0  -2   5    5.02    0.33
   0   2  -5    5.23    0.64
   0  -2  -5    6.61    0.90
   0   2   5    5.81    0.45
   0   2  -5    5.66    0.73
   0  -2  -5    5.14    0.35
   0  -2   5    6.65    0.57
   0  -2   5    5.93    0.50
   0   2   5    5.62    0.42
   0  -2   5    5.24    0.29
   0   2   5    6.26    0.46
   0   2  -5    4.64    0.59
   0  -2   5    7.13    0.53
   0  -2  -5    5.17    0.81
   0   2   5    4.02    0.69
   0   2  -5    4.73    0.37
   0   2  -6  777.37    7.57
   0   2   6  621.38    5.15
   0   2  -6  699.30    4.27
   0   2   6  739.79    3.86
   0   2  -6  716.66    5.27
   0   2  -6  793.94    3.94
   0  -2   6  866.02    4.14
   0  -2   6  719.55    8.19
   0   2   6  860.39    7.10
   0   2  -6  766.93    4.35
   0   2   6  798.79    4.17
   0  -2  -6  674.81    5.38
   0   2  -6  758.05    5.13
   0   2   6  770.89    7.20
   0  -2  -6  759.05    2.92
   0  -2  -6  538.42   26.49
   0   2  -6  755.18   33.50
   0   2   6  704.53    3.63
   0   2   6  747.37   11.44
   0  -2  -6  827.50   11.55
   0  -2  -6  595.86    5.10
   0   2  -6  706.96    4.92
   0  -2   6  817.25    3.72
   0  -2  -7 1913.87    5.04
   0   2   7 2024.15    6.67
   0  -2   7 1817.56    6.29
   0   2   7 1722.71   18.64
   0  -2  -7 1889.92   18.96
   0  -2   7 1662.23   13.52
   0   2  -7 1918.50    9.11
   0   2   7 2056.74    6.44
   0  -2  -7 1612.19   49.03
   0   2  -7 1887.24   55.81
   0  -2  -7 2023.15    6.42
   0   2  -7 1975.54    8.00
   0   2  -8 1945.23   14.14
   0  -2  -8 1868.27    6.52
   0   2   8 1851.49    6.24
   0   2  -8 1903.17    4.86
   0  -2  -8 1782.45    5.08
   0   2   8 1676.00   19.63
   0  -2  -8 1854.09   20.57
   0   2   8 1812.66    6.00
   0  -2  -8 2125.81   11.69
   0   2  -8 1661.89    9.33
   0  -2  -8 1980.18   11.25
   0  -2   8 1522.35   14.27
   0   2  -8 2201.46   65.09
   0  -2  -8 1325.50   47.73
   0  -2   8 1769.72    6.33
   0   2   8 1748.74   12.43
   0   2  -8 1842.34    8.55
   0   2   8 1713.96   10.31
   0  -2   9 3316.87    8.92
   0  -2  -9 3851.51   17.19
   0   2  -9 3157.30   14.48
   0  -2  -9 2199.63   64.40
   0   2  -9 3587.59   87.29
   0   2  -9 3394.12   13.00
   0  -2  -9 3755.07    7.87
   0   2  -9 3732.81    7.03
   0   2  10  299.52    3.09
   0  -2  10  313.53    2.67
   0   2 -10  331.05   34.72
   0  -2  10  175.53   36.51
   0  -2 -10  320.18   28.96
   0   2  10  317.96    9.83
   0  -2  10  343.95    9.07
   0  -2 -10  324.07    4.17
   0  -2  10  274.58    4.87
   0   2  10  323.78    5.62
   0  -2  10  321.73    3.60
   0   2  10  349.59    3.99
   0   2 -10  346.22    4.67
   0   2  10  288.95    4.82
   0   2 -10  329.35    5.63
   0  -2 -10  338.00    6.07
   0   2 -10  291.71    6.70
   0  -2 -10  355.12    6.58
   0  -2  10  306.66    2.89
   0  -2 -10  331.94    3.36
   0   2 -10  318.18    3.06
   0  -2  10  316.28    2.57
   0  -2 -10  295.10    5.30
   0   2  10  316.38    2.67
   0  -2 -10  309.35    2.37
   0   2  10  335.47    3.31
   0   2 -10  319.65    2.20
   0  -2  10  286.83    3.57
   0  -2  10  266.48    7.34
   0   2  10  278.18    6.77
   0   2 -10  319.57    3.51
   0  -2  10  274.25    6.90
   0  -2 -10  339.01    4.11
   0  -2  10  321.79    3.73
   0   2  10  303.46    4.92
   0  -2  10  387.53    4.77
   0   2  10  345.92    3.59
   0  -2  10  327.50    3.09
   0  -2 -10  343.49    6.31
   0   2  10  248.72    2.97
   0   2 -10  308.23    4.65
   0  -2 -10  290.38    2.00
   0   2  10  345.09    4.90
   0  -2  10  378.72    4.45
   0  -2 -10  258.62    2.26
   0   2 -10  344.22    2.36
   0   2  10  269.63    3.26
   0  -2  10  322.13    2.88
   0   2 -10  263.23    4.71
   0  -2  10  290.96    4.48
   0   2  10  316.50    2.52
   0   2  10  321.65    5.74
   0  -2  10  310.63    2.56
   0  -2 -11  352.85   31.98
   0  -2  11  198.29   46.24
   0   2  11  341.37    3.40
   0   2 -11  333.16   37.26
   0  -2  11  336.73    2.99
   0   2  11  403.98   13.62
   0  -2  11  396.33   10.37
   0  -2  11  342.49    3.91
   0  -2 -11  283.19    4.26
   0   2 -11  349.57    4.96
   0  -2  11  297.51    5.47
   0   2  11  342.43    6.51
   0   2  11  343.43    4.17
   0   2 -11  305.82    6.15
   0  -2 -11  339.55    6.81
   0   2 -11  368.18    6.43
   0   2 -11  339.46    7.97
   0  -2 -11  346.33    6.55
   0   2  11  312.42    5.37
   0  -2 -11  334.22    5.86
   0  -2 -11  344.13    3.60
   0   2 -11  327.69    3.28
   0  -2  11  304.65    2.97
   0   2  11  334.25    2.75
   0  -2  11  348.02    2.79
   0  -2 -11  316.91    5.99
   0   2  11  343.16    3.58
   0  -2 -11  327.58    2.52
   0  -2  11  304.37    3.85
   0   2 -11  336.05    2.33
   0  -2  11  305.01    8.48
   0   2 -11  362.67    6.45
   0  -2  11  294.88    8.00
   0  -2  11  341.58    4.13
   0  -2 -11  334.66    4.32
   0   2 -11  337.04    3.81
   0   2  11  332.44    5.41
   0  -2  11  336.18    3.41
   0   2  11  300.27    3.59
   0  -2  11  408.15    5.26
   0   2 -11  359.30    5.28
   0   2  11  316.39    3.62
   0  -2 -11  302.15    1.99
   0   2  11  287.32    4.75
   0  -2  11  389.32    4.85
   0  -2 -11  282.59    2.44
   0   2 -11  339.62    2.40
   0   2 -11  262.12    5.26
   0  -2  11  330.80    3.00
   0   2  11  381.67    6.36
   0   2  11  307.14    2.49
   0  -2  11  323.70    2.70
   0  -2  11  278.88    4.74
   0  -2 -12   65.50   20.95
   0  -2  12   43.21   50.13
   0   2  12   43.57    1.33
   0  -2  12   64.09    1.40
   0   2 -12   71.22   30.57
   0   2  12   77.14    6.95
   0  -2  12   69.62    4.98
   0   2  12   71.77    2.15
   0  -2 -12   62.14    2.47
   0  -2  12   70.26    2.00
   0  -2  12   63.29    3.07
   0  -2 -12   72.48    2.76
   0   2 -12   70.64    2.40
   0  -2 -12   81.42    3.90
   0   2 -12   64.35    3.27
   0   2 -12   67.83    2.95
   0  -2 -12   74.93    3.24
   0  -2 -12   63.95    2.75
   0  -2 -12   59.10    1.62
   0   2 -12   57.60    1.52
   0  -2  12   62.60    1.48
   0  -2 -12   64.60    3.55
   0   2  12   62.78    1.24
   0  -2  12   69.32    1.33
   0   2  12   59.30    1.61
   0  -2 -12   63.38    1.17
   0   2 -12   69.27    1.14
   0  -2  12   66.85    1.94
   0   2  12   63.35    4.40
   0  -2  12   59.07    4.72
   0   2 -12   64.82    1.84
   0   2  12   62.81    2.34
   0  -2 -12   63.88    2.05
   0  -2  12   68.96    2.03
   0   2 -12   74.90    2.64
   0   2  12   54.29    2.32
   0   2  12   66.33    1.81
   0  -2  12   77.34    2.53
   0  -2  12   62.57    1.57
   0   2  12   64.07    1.74
   0   2 -12   61.80    2.27
   0  -2 -12   56.87    2.17
   0  -2  12   72.85    2.32
   0   2  12   64.41    2.38
   0  -2 -12   53.85    1.12
   0   2 -12   66.96    1.15
   0  -2 -12   69.91    4.17
   0   2  12   57.84    1.14
   0   2  12   69.60    2.88
   0  -2  12   63.14    1.29
   0  -2  12   70.46    2.56
   0   2  13  191.20   10.65
   0  -2  13  170.22    7.71
   0   2 -13  148.30   37.85
   0  -2  13  116.80    2.71
   0   2 -13  130.74    3.41
   0  -2 -13  112.34    3.61
   0   2  13  108.29    2.70
   0  -2 -13  121.02    3.58
   0  -2 -13  121.81    4.38
   0   2 -13  108.00    4.51
   0   2 -13  133.70    4.41
   0  -2 -13  116.33    4.93
   0  -2 -13  141.16    4.23
   0   2 -13  157.28    4.51
   0  -2  13  138.93    2.21
   0   2 -13  140.17    2.43
   0  -2 -13  139.83    2.53
   0   2  13  124.38    1.78
   0  -2 -13  115.25    4.99
   0  -2  13  123.38    1.81
   0  -2 -13  134.37    1.81
   0   2  13  127.73    2.46
   0   2 -13  127.75    1.65
   0  -2  13  125.47    2.80
   0  -2  13  125.38    6.96
   0   2 -13  144.14    4.24
   0   2 -13  126.58    3.54
   0   2 -13  132.61    2.72
   0   2  13  141.17    3.64
   0  -2 -13  128.94    3.03
   0  -2  13  128.45    2.90
   0  -2  13  135.53    2.40
   0   2  13  135.70    2.66
   0  -2  13  150.24    3.61
   0   2  13  137.79    3.79
   0   2 -13  123.33    3.28
   0   2  13  106.21    2.35
   0  -2  13  143.40    3.37
   0   2  13  153.89    3.87
   0  -2 -13  123.86    1.34
   0  -2 -13  129.41   25.23
   0   2  13  149.75    2.61
   0  -2  13  144.26    2.24
   0  -2 -13  126.22    1.84
   0   2 -13  153.07    1.82
   0   2  13  140.53    1.82
   0   2  13  147.03    4.37
   0  -2  13  137.01    1.90
   0  -2  13  157.73    4.11
   0   2 -14   69.18   37.22
   0  -2 -14   51.81   22.38
   0  -2  14   65.79    5.24
   0   2  14   63.80    7.38
   0  -2  14   37.15    1.67
   0  -2 -14   49.84    3.42
   0  -2 -14   46.01    2.48
   0  -2  14   64.63    4.25
   0   2 -14   50.42    2.38
   0   2  14   53.98    2.16
   0  -2 -14   51.84    3.04
   0   2 -14   49.60    3.62
   0   2 -14   48.56    2.92
   0  -2 -14   61.95    4.29
   0   2 -14   60.10    2.98
   0  -2 -14   57.72    2.83
   0  -2 -14   62.80    1.98
   0   2 -14   55.54    1.70
   0  -2  14   57.83    1.54
   0  -2 -14   48.40    4.62
   0   2  14   52.76    1.24
   0  -2  14   50.04    1.26
   0  -2 -14   58.81    1.28
   0   2  14   44.00    1.63
   0  -2  14   50.50    1.96
   0   2 -14   55.03    1.16
   0  -2  14   53.67    6.58
   0   2 -14   50.83    2.74
   0   2 -14   59.74    2.06
   0  -2  14   59.33    2.22
   0   2 -14   56.01    2.52
   0  -2 -14   56.34    2.27
   0   2  14   51.81    1.86
   0  -2  14   55.77    1.73
   0  -2  14   56.14    2.47
   0   2  14   57.54    2.63
   0   2  14   51.23    1.83
   0   2 -14   51.40    2.27
   0  -2 -14   54.36    2.36
   0  -2 -14   44.64    0.90
   0  -2  14   63.64    2.55
   0   2  14   61.91    2.58
   0  -2  14   58.42    1.51
   0   2  14   67.44    1.88
   0  -2 -14   54.90    1.28
   0   2 -14   62.13    1.23
   0  -2  14   64.10    2.93
   0   2  14   62.13    3.02
   0  -2  14   57.46    1.31
   0   2  14   56.90    1.22
   0  -2  15  293.91   10.97
   0   2  15  357.02   15.56
   0  -2 -15  301.88    6.26
   0   2 -15  282.87    5.51
   0   2  15  239.07    4.43
   0  -2  15  304.71    4.85
   0   2 -15  282.49    7.13
   0  -2 -15  298.29    7.38
   0   2 -15  237.99    7.85
   0  -2 -15  260.99    8.28
   0  -2 -15  293.02    6.77
   0   2 -15  309.87    6.95
   0  -2  15  261.52    3.22
   0   2 -15  275.16    3.74
   0  -2 -15  294.54    4.30
   0  -2 -15  269.07    3.52
   0  -2  15  276.76    2.81
   0   2  15  273.73    2.78
   0   2 -15  288.42    2.73
   0  -2 -15  266.23    2.72
   0   2  15  267.19    3.89
   0   2 -15  292.40    6.45
   0   2  15  270.13    5.44
   0   2 -15  278.24    5.62
   0  -2 -15  296.46    5.07
   0  -2  15  234.12    4.05
   0   2 -15  286.13    4.45
   0  -2  15  277.26    4.72
   0  -2  15  269.23    5.43
   0   2  15  289.07    6.15
   0  -2  15  272.75    3.80
   0   2  15  298.16    4.41
   0   2 -15  260.50    5.14
   0  -2 -15  292.36    5.41
   0  -2 -15  277.18    5.97
   0  -2  15  294.81    5.49
   0   2  15  285.75    5.89
   0  -2 -15  331.71   39.09
   0   2 -15  273.19   51.15
   0  -2  15  257.09    3.26
   0   2  15  279.36    3.82
   0   2 -15  311.69    2.90
   0  -2 -15  234.60    2.64
   0   2  15  281.24    2.70
   0   2  15  284.97    6.64
   0  -2  15  271.26    2.78
   0   2  16  179.72   12.67
   0   2 -16  165.48   51.92
   0  -2  16  180.65    9.21
   0  -2 -16  160.50    4.96
   0  -2  16  148.72    3.56
   0   2 -16  153.87    4.30
   0   2  16  162.13    3.87
   0  -2 -16  167.95    5.94
   0   2 -16  181.59    6.15
   0   2 -16  130.05    6.35
   0  -2 -16  137.74    7.18
   0   2 -16  187.96    5.68
   0  -2 -16  172.18    5.44
   0  -2 -16  183.93    3.57
   0  -2 -16  164.39    2.83
   0  -2  16  178.71    2.83
   0   2 -16  190.35    3.42
   0  -2  16  164.72    2.33
   0   2  16  162.31    2.23
   0  -2 -16  170.07    2.34
   0   2 -16  175.20    2.20
   0   2  16  126.84    2.89
   0   2 -16  180.33    5.35
   0   2 -16  152.79    4.29
   0  -2 -16  166.65    4.03
   0   2 -16  185.43    3.89
   0  -2  16  189.83    4.13
   0   2  16  162.49    4.33
   0  -2  16  181.12    4.68
   0   2  16  162.90    3.41
   0   2  16  167.30    4.86
   0  -2  16  163.04    3.18
   0  -2 -16  170.33    4.25
   0   2 -16  174.79    4.34
   0   2  16  140.61    4.25
   0  -2  16  178.28    4.46
   0  -2 -16  176.91    4.98
   0  -2  16  179.02    2.94
   0   2  16  182.98    3.43
   0  -2 -16  164.84   33.18
   0  -2 -16  166.35    2.41
   0   2 -16  199.09    2.40
   0   2  16  176.73    2.24
   0  -2  16  173.28    2.32
   0   2  16  218.03    6.37
   0  -2  17  415.97   16.57
   0   2  17  471.36   19.90
   0   2 -17  387.63    7.16
   0   2  17  357.54    6.24
   0  -2  17  402.40    6.00
   0  -2 -17  403.05    8.02
   0  -2 -17  388.89   12.54
   0  -2 -17  381.60    9.29
   0   2 -17  380.00    9.30
   0  -2 -17  394.29    8.66
   0   2 -17  412.43    8.89
   0  -2 -17  352.15    4.25
   0   2 -17  390.18    5.02
   0  -2  17  370.95    4.15
   0  -2 -17  367.79    5.21
   0   2  17  391.44    3.53
   0  -2  17  382.13    3.60
   0   2  17  399.77    5.31
   0   2 -17  399.21    3.50
   0  -2 -17  399.17    3.68
   0   2 -17  427.96    8.28
   0  -2 -17  376.50    6.25
   0   2  17  378.60    7.00
   0   2 -17  391.06    5.86
   0   2 -17  393.74    7.14
   0  -2  17  381.91    6.21
   0  -2  17  373.89    4.95
   0  -2  17  463.28    7.85
   0   2  17  342.96    5.31
   0   2  17  389.13    8.01
   0   2 -17  359.21    6.52
   0  -2 -17  421.82    7.94
   0   2  17  436.18    8.15
   0  -2  17  479.17    7.73
   0  -2 -17  521.98   53.04
   0  -2  17  361.57    4.33
   0   2  17  325.35    4.73
   0   2 -17  368.42   67.74
   0   2 -17  427.70    3.76
   0  -2 -17  307.01    3.36
   0  -2  17  397.75    3.67
   0  -2  17  391.98    8.04
   0   2  17  434.93    9.17
   0   2  17  386.08    3.40
   0  -2  18  582.13   19.95
   0   2  18  578.97   22.18
   0   2 -18  432.87    7.85
   0  -2  18  422.94    6.62
   0   2  18  439.21    7.20
   0  -2 -18  432.90    8.76
   0  -2 -18  439.27   10.37
   0  -2 -18  359.59   14.26
   0   2 -18  482.14   11.16
   0   2 -18  464.38    9.76
   0  -2 -18  465.14    9.80
   0  -2 -18  387.89    4.58
   0   2 -18  462.50    5.98
   0  -2  18  421.97    4.66
   0   2  18  456.95    4.00
   0  -2  18  437.49    3.97
   0   2  18  401.42    5.69
   0   2 -18  441.52    3.78
   0  -2 -18  464.66    4.07
   0   2 -18  481.30    9.07
   0   2 -18  417.97    7.67
   0  -2  18  475.90    7.16
   0   2 -18  453.45    6.91
   0   2  18  435.78    7.76
   0  -2 -18  461.41    7.39
   0  -2  18  432.09    5.50
   0   2  18  471.72    9.15
   0   2  18  433.73    6.17
   0  -2  18  474.06    8.17
   0   2 -18  432.90    7.15
   0   2  18  538.65    9.36
   0  -2 -18  444.03    8.44
   0  -2  18  441.80    7.62
   0  -2  18  472.13    5.44
   0   2  18  441.71    5.70
   0  -2 -18  417.59   53.81
   0   2 -18  408.48   75.67
   0  -2 -18  410.77    3.99
   0   2 -18  479.63    4.11
   0  -2  18  434.54    3.94
   0  -2  18  484.15    9.21
   0   2  18  446.62    9.98
   0   2  18  448.45    3.81
   0  -2  19  436.96   17.86
   0   2  19  245.71   16.29
   0  -2 -19  344.03    8.17
   0   2  19  409.70    7.51
   0   2 -19  396.60    8.12
   0  -2  19  415.43    6.78
   0  -2 -19  411.77   10.61
   0   2 -19  382.07   10.30
   0  -2 -19  406.56    9.56
   0   2 -19  428.55    9.92
   0   2 -19  417.22    5.94
   0  -2 -19  370.02    4.66
   0  -2  19  423.89    4.96
   0   2  19  406.52    3.94
   0  -2  19  392.45    3.96
   0  -2 -19  352.87    3.88
   0   2 -19  417.01    3.97
   0   2 -19  458.60    9.23
   0   2  19  462.76    8.46
   0   2 -19  427.80    7.01
   0  -2 -19  388.05    7.13
   0  -2  19  447.32    7.46
   0   2 -19  419.95    7.94
   0  -2  19  373.36    5.48
   0   2  19  409.11    6.43
   0   2  19  367.93    8.70
   0  -2  19  430.69    8.46
   0   2 -19  373.43    6.82
   0   2  19  378.90    8.25
   0  -2  19  468.42    8.51
   0  -2 -19  414.31    8.64
   0  -2 -19  229.15   44.34
   0  -2  19  388.99    5.11
   0   2  19  443.99    6.14
   0   2 -19  481.11    4.43
   0  -2 -19  342.47    3.89
   0   2  19  421.55    3.81
   0  -2  19  423.71    4.11
   0   2  19  446.65   10.42
   0  -2  19  435.19    9.32
   0   2 -20    3.13    1.66
   0   2  20    1.84    1.20
   0  -2  20    1.79    1.13
   0  -2 -20    0.74    1.50
   0  -2 -20    3.22    2.50
   0   2 -20    3.53    2.05
   0  -2 -20    7.50    2.08
   0   2 -20    4.93    1.78
   0  -2  20    3.96    4.18
   0   2  20    8.72    7.41
   0  -2 -20    5.20   33.78
   0   2  20    1.69    0.39
   0  -2  20    1.62    0.78
   0  -2 -20    3.11    0.54
   0   2 -20    2.31    0.47
   0  -2 -20    3.79    0.84
   0   2 -20    4.54    1.25
   0  -2  20    4.44    1.01
   0   2 -20    2.36    0.99
   0  -2  20    6.88    2.22
   0   2  20    5.46    1.45
   0  -2 -20    2.06    1.19
   0   2 -20    5.17    1.68
   0  -2  20    2.67    0.90
   0   2  20    2.80    1.08
   0  -2  20    7.03    2.89
   0   2  20    4.09    1.86
   0   2 -20    3.59    1.07
   0   2 -20    3.37    1.79
   0  -2  20    3.11    0.83
   0   2  20    3.37    1.52
   0  -2 -20    4.42    2.03
   0  -2  20    6.88    2.57
   0  -2 -20    1.26    1.08
   0   2  20    4.37    0.99
   0  -2  20    4.85    0.86
   0  -2 -20    5.30    0.68
   0   2 -20    4.30    0.58
   0   2  20    4.09    0.52
   0   2  20    7.68    2.93
   0  -2  20    6.02    3.09
   0   2  21  106.06    4.29
   0   2 -21  108.41    5.04
   0  -2  21  107.30    3.96
   0  -2 -21  110.63    5.44
   0  -2 -21  122.08    6.69
   0   2 -21  110.88    6.42
   0   2 -21  111.48    5.68
   0  -2 -21  113.37    5.74
   0   2  21  117.30   13.02
   0  -2 -21  104.32   47.00
   0  -2  21  118.19   11.12
   0   2  21  108.11    2.21
   0  -2  21  109.01    2.29
   0   2 -21  112.82    2.30
   0  -2 -21  105.09    2.25
   0  -2 -21   90.09    2.52
   0   2 -21  110.74    3.70
   0  -2  21  111.63    2.90
   0   2  21  106.55    4.44
   0   2 -21   93.44    4.29
   0  -2 -21  109.16    4.37
   0  -2  21  101.21    4.57
   0   2 -21  104.80    4.19
   0  -2  21   95.87    3.15
   0   2  21  111.39    3.64
   0   2  21  103.26    5.44
   0  -2  21  107.03    5.51
   0   2 -21  110.56    4.09
   0  -2  21  136.89    5.27
   0  -2  21   98.62    2.70
   0   2  21  114.84    5.10
   0   2  21   98.34    3.17
   0  -2  21  101.17    2.92
   0   2 -21  120.29    2.45
   0  -2 -21   90.53    2.14
   0   2  21  100.77    2.08
   0   2  21  134.59    6.83
   0  -2  21  110.78    2.31
   0  -2 -22    0.98    1.25
   0  -2  22    2.42    0.90
   0   2 -22    2.42    1.47
   0   2  22    1.16    0.95
   0   2 -22    0.30    1.79
   0   2  22    1.69    1.55
   0  -2 -22    0.84    1.80
   0  -2  22    2.76    1.34
   0  -2 -22    1.90    3.19
   0   2 -22    2.20    2.96
   0   2 -22    1.25    1.74
   0  -2 -22    1.48    2.87
   0  -2 -22    5.06    2.57
   0   2  22    3.17    8.37
   0  -2 -22    6.55   41.94
   0  -2  22    2.27    5.52
   0  -2  22    1.88    1.01
   0   2  22    0.03    0.44
   0  -2 -22    0.68    0.51
   0   2 -22    0.59    0.44
   0  -2 -22    1.71    0.94
   0  -2  22    1.12    1.18
   0   2 -22    1.69    1.82
   0   2  22    1.49    1.65
   0   2 -22    0.56    1.09
   0  -2  22    0.93    0.88
   0   2  22    0.91    1.11
   0  -2 -22    0.38    1.37
   0   2 -22    1.30    1.06
   0   2  22    2.75    2.54
   0  -2 -22    4.78    2.48
   0   2 -22    1.01    1.74
   0   2  22    0.99    2.06
   0  -2 -22    0.76    0.59
   0   2 -22    0.46    0.46
   0   2  22    1.55    1.04
   0  -2  22    1.10    0.81
   0   2  22    0.09    0.43
   0  -2  22    0.66    0.90
   0   2  22    4.29    3.79
   0   2 -23  166.32    6.88
   0   2  23  150.27    5.69
   0  -2 -23  161.32    6.96
   0  -2  23  118.22    4.61
   0  -2 -23  188.18    9.28
   0   2 -23  153.05    8.38
   0   2 -23  181.84    7.86
   0  -2 -23  184.54   11.38
   0  -2 -23  178.13    7.95
   0  -2 -23  135.98   61.06
   0   2  23  260.37   24.45
   0  -2  23  209.25   14.89
   0   2  23  162.66    2.87
   0  -2 -23  151.56    2.83
   0   2 -23  175.85    3.13
   0  -2 -23  178.20    3.83
   0  -2 -23  162.88    5.59
   0   2  23  184.41    6.33
   0   2 -23  176.27    5.83
   0  -2  23  144.14    4.34
   0   2  23  165.48    4.83
   0   2 -23  160.79    5.17
   0  -2  23  148.90    3.40
   0   2  23  158.74    6.55
   0  -2  23  165.49    4.15
   0   2  23  207.33    5.03
   0  -2 -23  164.65    3.07
   0   2 -23  181.65    3.27
   0   2  23  215.03   10.65
   0   2  23  179.55    2.95
   0   2 -24  241.92   11.09
   0  -2 -24  216.48   10.75
   0  -2 -24  271.12    9.91
   0   2 -24  268.04    9.75
   0  -2 -24  170.10   11.12
   0   2  24  223.83    7.12
   0  -2 -24  234.88    8.61
   0  -2  24  253.27    6.80
   0   2 -24  247.01    8.63
   0   2  24  258.89    3.75
   0  -2 -24  213.67    3.40
   0   2 -24  259.63    3.86
   0   2  24  290.08    8.19
   0   2 -24  254.08    7.22
   0  -2 -24  257.91    7.71
   0  -2  24  276.01   17.79
   0   2  24  328.51   30.10
   0  -2 -24  184.97   66.97
   0  -2  24  222.38    5.55
   0   2  24  214.97    5.73
   0   2 -24  240.06    6.51
   0  -2  24  241.11    4.46
   0   2  24  303.78    9.64
   0   2  24  225.89    5.33
   0  -2  24  298.06    5.67
   0   2 -24  261.64    3.98
   0  -2 -24  218.09    3.58
   0   2  24  260.48    3.72
   0   2  24  291.75   12.75
   0   2 -25  349.45   13.77
   0  -2 -25  374.72   12.46
   0  -2 -25  257.21   13.91
   0   2 -25  323.40   11.10
   0   2  25  321.31    8.52
   0   2 -25  334.44   10.90
   0  -2  25  332.10    7.80
   0  -2 -25  348.21   10.80
   0   2  25  363.66    4.55
   0   2 -25  330.34    4.45
   0  -2 -25  329.60    4.47
   0  -2 -25  343.47    9.02
   0   2  25  347.25    9.52
   0   2 -25  340.64    9.06
   0   2  25  486.67   35.15
   0  -2  25  476.62   29.46
   0  -2 -25  286.67   81.68
   0  -2  25  307.37    6.50
   0   2  25  335.34    7.70
   0   2 -25  275.16    7.18
   0  -2  25  289.23    5.01
   0   2  25  357.82   10.98
   0   2 -25  310.33    4.42
   0  -2 -25  269.83    4.23
   0  -2  25  294.02    5.80
   0   2  25  274.88    6.32
   0   2  25  325.53    4.20
   0   2  26   58.80    1.90
   0  -2 -26   52.04    7.81
   0   2 -26   64.04    5.97
   0  -2 -26   81.79    7.39
   0  -2 -26   60.37    5.46
   0   2  26   50.36    4.07
   0  -2  26   52.53    3.71
   0   2 -26   65.71    6.17
   0  -2 -26   51.60    1.86
   0   2 -26   57.68    1.94
   0   2  26   68.78    5.14
   0  -2 -26   59.02    4.22
   0   2 -26   62.98    4.97
   0  -2 -26   55.51   78.12
   0   2  26   79.95   22.38
   0  -2  26   66.62   14.62
   0   2  26   60.20    3.58
   0  -2  26   69.06    3.57
   0   2  26   59.83    1.92
   0  -2  26   67.77    2.74
   0   2 -26   73.18    5.24
   0   2  26   89.10    7.05
   0  -2  26   56.40    7.50
   0   2 -26   67.63    8.92
   0   2 -26   58.45    2.00
   0  -2 -26   52.00    1.92
   0   2  26   57.63    3.20
   0  -2  26   76.03    3.27
   0   2  27  138.60    2.85
   0   2 -27  167.16    9.19
   0  -2 -27  145.71   11.81
   0   2  27  136.01    6.40
   0   2 -27  144.99    8.62
   0  -2 -27  118.60    7.35
   0  -2  27  112.85    5.46
   0  -2 -27  128.43    2.96
   0   2 -27  131.41    2.94
   0  -2 -27  138.03    6.39
   0   2  27  191.55    8.02
   0   2 -27  152.81    7.65
   0   2  27  247.14   31.54
   0  -2  27  254.60   24.08
   0  -2  27  145.83    4.93
   0   2  27  142.18    5.71
   0   2  27  156.45    3.02
   0  -2  27  147.02    3.92
   0   2 -27  130.87   12.76
   0  -2  27  139.12   10.80
   0   2 -27  147.03    3.23
   0  -2 -27  127.46    3.02
   0   2  27  169.47    5.43
   0  -2  27  158.88    4.67
   0  -2 -28  145.08    3.21
   0   2 -28  104.57    2.63
   0   2  28  253.64   33.03
   0  -2  28  271.75   25.57
   0   2  28  137.83    2.91
   0   2  28   88.62    5.54
   0   2 -28  136.15    8.98
   0  -2 -28  137.24    8.03
   0  -2  28  130.31    5.83
   0  -2 -28  138.23    6.48
   0   2 -28  146.39    7.66
   0  -2  28  133.21    4.98
   0   2  28  119.73    5.31
   0  -2  28  116.11    3.63
   0   2  28  156.45    3.09
   0   2 -28  170.71    8.11
   0  -2  28  152.45    4.16
   0   2 -28  144.64   11.95
   0   2 -28  174.49   10.04
   0  -2 -28  125.89   11.26
   0   2 -28  126.26    2.99
   0  -2 -28  143.70    3.28
   0   2  28  183.41    5.72
   0  -2  28  164.94    5.00
   0  -2 -29  103.72    2.73
   0   2 -29  103.60    2.76
   0   2  29  146.17   31.45
   0   2  29  110.64    2.68
   0   2  29   94.01    6.06
   0   2 -29  122.48    9.29
   0  -2 -29   99.07    7.46
   0  -2  29   88.14    5.36
   0   2 -29  119.30    7.82
   0  -2 -29  126.01    6.47
   0   2  29  128.83    5.62
   0  -2  29  131.52    4.89
   0  -2  29  115.31    3.63
   0   2  29  121.18    2.82
   0   2 -29  147.40    8.09
   0  -2 -29  103.76   10.62
   0   2 -29  126.83   10.38
   0   2 -29  112.11   11.77
   0   2 -29  128.81    3.18
   0  -2 -29  119.24    3.02
   0   2  29  118.38    4.72
   0  -2  29  122.03    4.37
   0   2 -30  123.41    3.09
   0  -2 -30  105.85    2.83
   0   2  30  109.93    2.69
   0  -2 -30  128.75    6.82
   0   2 -30  145.10    8.48
   0   2  30  125.55    5.62
   0  -2  30  121.92    4.75
   0   2  30  126.69    2.84
   0  -2  30  122.10    3.82
   0   2 -30  155.29    8.99
   0   2 -30  125.44    3.15
   0  -2 -30  116.90    3.00
   0   2 -30  115.54   10.02
   0   2  30   88.06    6.06
   0  -2  30  104.75    5.69
   0  -2 -30   98.60    7.91
   0  -2 -30  122.58   12.63
   0   2 -30  130.59   13.08
   0   2  30  137.09    5.35
   0  -2  30  136.84    4.81
   0  -2 -31    4.98    3.94
   0   2  31    1.60    2.56
   0  -2  31    2.62    2.15
   0   2 -31    6.33    6.46
   0  -2  31   -0.90    0.76
   0   2 -31   12.99    7.76
   0  -2 -31    1.22    1.19
   0   2 -31    0.77    0.69
   0  -2 -31    3.69    3.14
   0  -2  31    1.24    1.59
   0   2  31    0.94    1.90
   0  -2 -31    4.17    9.31
   0   2 -31    5.04   10.43
   0   2 -31    5.71    8.69
   0  -2  31   13.87    5.31
   0  -2 -31    2.93    6.12
   0   2  31    8.35    5.07
   0  -2  31   10.98   18.22
   0  -2 -31    3.70    1.18
   0   2 -31    1.41    0.70
   0  -2  32  367.15    6.53
   0   2 -32  391.45    5.53
   0   2  32  437.74    9.21
   0  -2  32  381.94    7.63
   0   2 -32  419.61   23.81
   0  -2 -32  362.88   21.62
   0   2  32  236.56   10.03
   0   2 -32  252.60   15.24
   0   2 -32  347.33    5.11
   0  -2 -32  417.37   11.23
   0  -2  32  313.94    7.47
   0   2  32  337.92    8.64
   0  -2  32  569.44   34.40
   0   2 -33  148.87    3.40
   0   2  33  146.06    5.56
   0  -2  33  153.08    5.08
   0  -2  33  132.98    5.21
   0   2  33  120.56    5.95
   0   2  33  104.71    9.27
   0  -2  33  140.36    4.00
   0   2 -33  131.70    3.15
   0   2 -34    7.74    1.03
   0   2 -34    6.65    1.01
   0  -2  34    5.78    1.15
   0   2  34    5.23    1.10
   0  -2  34    9.43    2.12
   0   2  34   12.07    3.18
   0  -2 -34   28.97    4.83
   0  -2  34   22.08   22.55
   0   2  34   20.57    4.32
   0  -2 -34   15.44    5.34
   0   2  35   39.14    5.04
   0  -2  35   38.53    4.09
   0  -2 -35   38.22    6.52
   0   2 -35   24.29    1.50
   0   2  35   22.71    1.63
   0  -2  35   22.33    1.75
   0  -2 -35   41.26    4.31
   0   2 -35   21.75    1.41
   0  -2  35   44.64   28.00
   0  -2  35   35.15    3.09
   0   2  35   36.28    4.01
   0  -2 -35   56.64    5.99
   0  -2  36    8.98    1.32
   0   2  36   10.85    1.38
   0  -2  36   22.29    3.19
   0  -2 -36   32.04    6.71
   0   2  36   23.99    4.23
   0   2 -36   11.94    1.45
   0  -2 -36   19.36    7.91
   0   2  36   24.66    5.83
   0   2 -36   12.06    1.33
   0   2  37   21.48    1.71
   0  -2  37   20.46    1.68
   0   2  37   44.07    5.33
   0  -2  37   39.17    4.03
   0   2  38   10.98    1.77
   0  -2  38    9.12    1.37
   0  -2  39   14.07    2.05
   0  -3   0    0.55    0.30
   0  -3   0    2.29    3.61
   0  -3   0    0.08    1.06
   0  -3   0    0.61    0.23
   0  -3   0    0.45    0.57
   0   3   0    0.20    0.86
   0  -3   0    0.17    0.32
   0  -3   0    0.51    0.29
   0  -3   0    0.05    0.46
   0   3   0    0.12    0.51
   0   3   0    1.07    0.58
   0  -3  -1   11.56    0.90
   0   3   1    8.99    0.85
   0   3  -1   11.54    0.50
   0   3  -1   15.48    1.39
   0   3   1   11.85    1.29
   0  -3  -1   12.81    0.96
   0  -3   1   12.31    1.10
   0   3   1   11.47    0.49
   0   3  -1    9.69    0.68
   0   3   1   11.53    0.31
   0   3   1   14.06    0.71
   0  -3  -1   10.61    0.36
   0   3   1   11.45    0.44
   0   3  -1   15.39    0.65
   0  -3  -1   11.84    0.56
   0  -3   1   11.32    0.58
   0  -3   1   10.31    0.43
   0  -3  -1   10.48    0.41
   0  -3   1    9.97    0.47
   0  -3   1    9.67    3.94
   0   3   1   12.82    2.62
   0  -3  -1   12.99    1.31
   0  -3  -1    5.50    3.79
   0   3  -1   13.41    2.18
   0  -3   1   11.90    1.11
   0   3   1   10.56    0.95
   0   3  -1    8.19    0.68
   0  -3  -1   10.97    0.56
   0  -3  -1    8.59    0.46
   0  -3  -1   10.62    0.50
   0  -3   1   10.85    0.58
   0   3   2 4510.44   29.26
   0  -3   3   80.88    3.10
   0   3   3  182.84    7.30
   0  -3   3   95.59    2.19
   0   3  -3   86.98    2.22
   0  -3   3  104.00    3.21
   0  -3  -3  108.35    2.57
   0   3  -3  102.30    3.15
   0   3   3   93.28    3.12
   0   3   3  100.02    2.46
   0   3   3  120.90    1.96
   0   3  -3   78.70    1.41
   0   3   3   94.44    2.33
   0  -3  -3  117.57    3.09
   0   3  -3   81.16    1.38
   0   3   3  102.97    2.09
   0   3  -3  128.03    2.10
   0  -3  -3  132.06    1.31
   0   3   3  101.95    1.29
   0  -3  -3  118.80    1.82
   0   3  -3   89.59    1.01
   0   3  -3  105.29    1.69
   0  -3   3  117.76    0.79
   0  -3  -3  101.62    1.54
   0  -3   3   98.23    1.15
   0   3   3   74.77    1.13
   0   3  -3   81.38    1.34
   0  -3   3   95.87    1.57
   0   3   3  103.50    1.51
   0  -3   3   99.35    1.35
   0  -3  -3   73.99    1.58
   0  -3  -3   78.64    1.00
   0   3  -3   58.49   12.50
   0  -3  -3   78.27    9.32
   0   3   3   78.19    1.20
   0  -3   3   75.73    0.66
   0   3   3   89.75    1.41
   0  -3  -3   98.37    1.32
   0  -3   3   93.63    1.57
   0  -3  -3   86.93    1.42
   0  -3  -3   91.55    1.58
   0   3   3   83.54    2.54
   0  -3   4   68.48    2.17
   0  -3   4   49.55    3.06
   0   3   4   68.87    4.47
   0   3   4   99.31    2.41
   0  -3   4   98.27    3.10
   0   3   4   86.66    3.05
   0  -3  -4   94.01    2.62
   0   3  -4   80.78    2.36
   0   3   4  111.98    1.82
   0  -3  -4   76.02    2.06
   0  -3  -4   70.98    2.69
   0   3   4   75.34    2.12
   0   3   4   93.94    2.09
   0   3  -4  105.95    2.08
   0   3  -4   80.31    1.16
   0  -3  -4   94.08    1.90
   0   3   4   86.29    1.33
   0   3   4   72.07    1.13
   0   3  -4   75.12    1.53
   0   3  -4   67.74    2.80
   0  -3   4   68.26    1.22
   0   3  -4   53.25    1.14
   0   3  -4   86.01    2.64
   0   3  -4   68.49    1.41
   0  -3  -4   86.27    1.59
   0   3   4   77.53    1.23
   0  -3   4   83.98    0.86
   0  -3   4   75.33    1.44
   0   3  -4   68.17    1.39
   0   3   4   74.55    1.18
   0   3   4   50.85    1.02
   0  -3  -4   36.47    7.64
   0  -3   4   56.96    0.67
   0   3  -4   74.19   15.39
   0   3   4   61.45    1.11
   0  -3  -4   71.15    1.31
   0  -3  -4   64.34    1.40
   0  -3  -4   67.79    1.18
   0   3  -4   67.65    1.43
   0  -3   4   91.70    1.64
   0  -3   4   64.11    1.56
   0   3   4   62.10    2.35
   0  -3   4   75.61    1.25
   0  -3  -4   69.07    0.96
   0   3   4   75.16    2.11
   0   3  -5 1538.87    7.30
   0  -3   5 1573.16    5.70
   0   3  -5 1511.64    5.69
   0  -3   5 1589.28    7.21
   0   3   5 1809.17    6.17
   0   3  -5 1653.08   47.00
   0   3   5 1809.87   20.63
   0  -3   5 1646.63   17.30
   0  -3  -5 1622.51    5.18
   0  -3   5 1654.41    5.16
   0   3  -6  135.69   22.36
   0   3   6  121.12    1.77
   0  -3  -6  166.03   16.42
   0  -3   6  125.82    1.26
   0   3   6  128.13    6.69
   0  -3   6  160.58    4.18
   0  -3   6  168.44    2.76
   0  -3   6  132.77    1.63
   0   3  -6  137.74    2.65
   0  -3  -6  128.28    2.67
   0   3   6  109.22    2.52
   0   3  -6  116.49    1.86
   0   3   6  134.06    1.99
   0  -3   6  126.65    3.66
   0   3   6  121.25    2.85
   0   3   6  120.11    4.03
   0   3   6  144.10    2.43
   0   3  -6  121.96    3.41
   0  -3  -6  101.57    3.18
   0   3   6  105.38    2.64
   0  -3  -6  120.30    1.49
   0  -3  -6  115.19    2.81
   0  -3   6  119.28    1.64
   0  -3  -6  154.59    2.14
   0   3   6  122.66    2.00
   0  -3  -6  123.35    1.92
   0   3   6  120.15    1.63
   0   3  -6  130.87    3.78
   0  -3  -6  119.73    2.11
   0  -3   6  113.39    1.89
   0   3  -6  124.58    3.17
   0   3  -6  119.25    1.98
   0   3   6   86.97    2.75
   0   3   6  137.57    1.91
   0  -3   6  133.73    1.44
   0   3   6  111.89    2.59
   0   3   6  126.12    1.65
   0  -3  -6   99.71    2.60
   0   3  -6  116.26    2.28
   0  -3   6  148.55    2.12
   0  -3  -6  118.89    1.31
   0  -3   6  124.12    2.09
   0   3   6  122.59    1.97
   0   3   6  109.30    1.59
   0   3  -6  114.79    2.22
   0  -3   6  124.37    1.54
   0   3   6  114.53    3.27
   0  -3  -7   17.61   10.25
   0   3  -7   27.81   21.28
   0  -3   7   20.02    1.90
   0   3   7   22.65    4.46
   0  -3  -7   23.52    1.02
   0   3   7   25.19    1.65
   0   3  -7   23.96    1.18
   0   3   7   27.39    1.07
   0  -3   7   28.90    0.88
   0   3  -7   28.78    1.44
   0  -3  -7   28.74    1.57
   0  -3  -7   22.95    1.79
   0  -3   7   33.69    1.64
   0   3   7   23.31    2.27
   0   3   7   23.78    1.37
   0  -3   7   36.12    2.28
   0   3  -7   20.80    1.86
   0  -3  -7   29.10    1.70
   0  -3  -7   19.92    1.36
   0  -3  -7   18.81    0.68
   0   3   7   16.89    1.25
   0  -3   7   16.24    0.71
   0  -3  -7   14.82    0.79
   0   3  -7   19.05    0.88
   0   3   7   24.97    0.99
   0  -3  -7   30.89    1.21
   0  -3   7   20.73    0.97
   0   3   7   21.90    0.86
   0   3  -7   16.38    1.44
   0  -3   7   19.81    2.33
   0   3   7   17.07    1.46
   0   3  -7   28.70    1.66
   0  -3  -7   16.31    0.99
   0   3   7   23.04    1.74
   0   3  -7   23.32    1.06
   0   3   7   18.81    1.26
   0   3   7   23.98    0.98
   0  -3   7   22.42    0.72
   0   3  -7   18.58    1.50
   0  -3  -7   24.51    2.11
   0   3   7   20.49    0.85
   0   3  -7   26.55    1.57
   0  -3  -7   21.13    0.73
   0  -3   7   27.62    1.10
   0   3   7   17.05    0.86
   0   3   7   18.80    0.87
   0   3  -7   16.96    1.19
   0  -3   7   25.63    1.03
   0  -3  -7   22.08    1.84
   0  -3   7   17.37    0.56
   0   3   7   15.58    0.80
   0  -3  -8 1327.86    7.07
   0   3   8 1308.39    9.62
   0   3  -8 1227.99    7.39
   0   3  -8 1378.24   13.07
   0  -3  -8 1328.22    5.42
   0  -3   8 1192.74    5.41
   0   3  -8 1240.35    5.67
   0   3   8 1332.11    6.01
   0   3  -8 1290.45    4.07
   0  -3  -8 1237.63    4.59
   0  -3   8 1185.46   15.50
   0   3   8 1286.33   11.69
   0   3  -8 1352.11    6.94
   0   3   8 1212.30   11.07
   0   3   8  828.82   16.69
   0  -3  -8 1481.14   18.58
   0   3  -8 1129.82    8.30
   0  -3  -8 1405.39    4.53
   0   3   8 1339.71    5.83
   0   3  -8 1219.20   53.67
   0  -3  -8 1182.83   44.53
   0   3   8 1239.22    5.80
   0   3  -8 1274.43    8.32
   0   3   9   39.50    1.27
   0  -3  -9   56.44   13.88
   0  -3   9   42.08    0.93
   0   3  -9   48.45   27.26
   0  -3  -9   35.26    5.47
   0  -3   9   53.30    3.13
   0   3   9   32.86    5.16
   0   3   9   47.56    2.72
   0  -3   9   51.24    1.36
   0  -3  -9   52.53    2.12
   0   3  -9   52.90    1.94
   0  -3  -9   58.47    1.76
   0   3   9   46.55    1.47
   0   3  -9   44.48    3.22
   0   3   9   46.00    1.99
   0  -3  -9   52.49    2.82
   0   3  -9   49.58    2.23
   0  -3  -9   51.68    2.36
   0  -3  -9   44.31    2.00
   0  -3  -9   42.33    1.08
   0   3   9   37.67    1.98
   0  -3   9   40.71    1.11
   0   3  -9   43.57    1.22
   0  -3  -9   37.51    1.19
   0  -3  -9   47.21    1.89
   0   3   9   42.85    1.08
   0   3   9   46.35    1.21
   0   3  -9   44.05    0.81
   0  -3   9   45.77    1.49
   0  -3  -9   48.13    1.01
   0  -3   9   42.15    3.55
   0   3   9   43.04    2.67
   0   3  -9   38.89    2.17
   0   3  -9   56.34    2.29
   0  -3  -9   49.36    1.68
   0  -3   9   44.84    1.17
   0  -3   9   40.72    3.43
   0   3  -9   48.96    1.50
   0   3   9   44.96    1.99
   0  -3   9   50.39    1.18
   0   3   9   38.39    1.29
   0   3  -9   47.25    2.00
   0  -3  -9   61.99    3.47
   0   3   9   40.04    1.19
   0  -3   9   59.99    1.36
   0  -3  -9   42.51    0.87
   0  -3  -9   37.16    0.95
   0   3   9   40.27    1.06
   0   3  -9   49.85    0.90
   0   3   9   40.27    1.25
   0  -3   9   53.00    1.18
   0  -3  -9   50.09    2.69
   0   3  -9   44.23    2.26
   0   3   9   44.32    2.25
   0   3  10    4.72    0.69
   0  -3  10    4.72    0.41
   0   3  10    5.35    4.22
   0  -3 -10    5.66    5.48
   0  -3 -10    8.93   12.61
   0  -3  10    6.85    1.75
   0   3 -10    8.72   28.74
   0  -3 -10    2.23    0.82
   0  -3  10    1.97    0.47
   0  -3 -10    3.20    0.90
   0   3  10    5.23    0.67
   0   3 -10    3.50    0.86
   0   3 -10    2.49    0.95
   0   3  10    2.55    0.77
   0  -3 -10    1.11    0.81
   0   3 -10    4.02    0.83
   0  -3 -10    4.13    1.33
   0   3  10    3.12    0.57
   0  -3 -10    5.34    0.55
   0  -3 -10    4.40    0.83
   0   3 -10    5.20    0.64
   0  -3  10    4.36    0.54
   0  -3 -10    4.59    0.60
   0   3  10    2.64    0.42
   0  -3 -10    3.86    1.26
   0   3 -10    3.30    0.34
   0  -3  10    3.27    0.60
   0   3  10    3.77    0.54
   0  -3  10    6.65    2.75
   0   3  10    4.69    1.79
   0   3 -10    4.93    0.98
   0  -3 -10    4.27    0.76
   0  -3  10    2.45    0.57
   0   3 -10    4.25    0.73
   0  -3  10    3.93    3.00
   0   3  10    3.23    0.63
   0  -3  10    3.26    0.45
   0  -3  10    3.13    0.71
   0   3  10    3.35    0.57
   0   3 -10    3.03    0.73
   0  -3 -10    4.08    0.45
   0  -3  10    3.61    0.67
   0  -3 -10    2.41    0.93
   0  -3 -10    4.41    0.51
   0   3  10    4.28    0.45
   0   3 -10    5.06    0.41
   0  -3  10    5.40    0.71
   0   3  10    5.40    1.03
   0   3  11   75.34    1.82
   0  -3 -11   65.45   17.66
   0  -3  11   59.28    1.25
   0   3  11   71.81    7.34
   0  -3  11   74.04    4.62
   0   3 -11   87.91   34.55
   0  -3 -11   92.23    3.06
   0   3  11   80.76    2.10
   0  -3  11   91.23    2.11
   0  -3 -11   74.29    2.39
   0   3 -11   87.90    2.62
   0   3  11   67.03    2.57
   0  -3 -11   79.56    3.85
   0   3 -11   82.53    3.16
   0  -3 -11   85.47    3.36
   0  -3 -11   68.68    1.49
   0  -3 -11   72.07    2.93
   0  -3  11   60.20    1.41
   0  -3 -11   59.76    1.66
   0   3 -11   61.98    1.57
   0   3  11   74.84    1.41
   0  -3 -11   82.65    3.15
   0   3 -11   76.55    1.15
   0  -3 -11   77.47    1.32
   0   3  11   71.13    1.64
   0  -3  11   63.90    5.13
   0   3 -11   74.08    3.10
   0   3  11   58.68    4.02
   0  -3 -11   80.58    2.29
   0  -3  11   62.14    1.87
   0   3 -11   94.52    3.03
   0   3 -11   72.25    1.92
   0  -3  11   85.17    1.96
   0   3  11   69.74    1.85
   0  -3  11   68.34    1.52
   0   3  11   64.08    2.52
   0  -3 -11   79.92    5.79
   0  -3  11  104.21    2.43
   0   3 -11   76.99    2.56
   0   3  11   65.22    1.63
   0  -3  11   95.83    2.16
   0   3  11   84.10    2.75
   0  -3 -11   64.54    1.04
   0  -3 -11   53.29    1.18
   0   3 -11   70.05    1.13
   0  -3  11   78.58    1.46
   0   3 -11   59.75    3.71
   0  -3 -11   97.75    4.68
   0   3  11   68.03    2.86
   0  -3  11   63.10    1.43
   0   3  11   64.64    1.27
   0   3 -12 3063.17   21.11
   0  -3 -12 3797.88   27.23
   0  -3 -12 3242.03   19.62
   0  -3  12 3304.44    8.82
   0  -3  12 3044.27   31.63
   0  -3  12 3031.47   11.93
   0   3  12 4751.81   51.11
   0  -3  12 3157.83    8.62
   0  -3 -12 3128.47    6.91
   0  -3 -12 4821.62  111.69
   0   3 -12 3596.23  112.81
   0  -3 -12 3383.62   15.77
   0  -3 -13   82.90   21.97
   0  -3  13  140.24    2.16
   0   3  13  135.62    2.57
   0  -3  13  147.94    7.08
   0   3 -13  152.85   47.37
   0   3  13  129.17   10.06
   0   3 -13  154.29    3.73
   0   3  13  141.62    3.18
   0  -3  13  137.43    2.86
   0  -3 -13  149.45    4.20
   0   3 -13  144.68    5.20
   0   3 -13  148.59    4.73
   0  -3 -13  142.27    4.74
   0  -3 -13  164.55    6.25
   0  -3 -13  135.00    4.29
   0  -3  13  135.11    2.24
   0  -3 -13  130.11    2.63
   0   3 -13  134.78    2.49
   0  -3  13  136.96    2.03
   0  -3 -13  144.75    5.03
   0   3  13  141.75    2.00
   0  -3 -13  142.80    1.91
   0   3 -13  148.36    1.73
   0   3  13  123.26    2.37
   0   3 -13  102.11    3.91
   0  -3  13  134.53    8.49
   0   3 -13  151.49    2.98
   0   3 -13  159.93    4.09
   0  -3  13  121.86    2.70
   0   3  13  138.22    3.75
   0  -3 -13  135.98    3.32
   0  -3  13  145.53    2.48
   0   3  13  133.86    2.83
   0   3  13  116.54    3.64
   0  -3  13  128.97    3.19
   0   3  13  133.71    2.58
   0   3 -13  148.85    3.81
   0   3  13  139.28    3.81
   0  -3  13  139.82    2.97
   0   3 -13  145.56    1.75
   0  -3 -13  102.51    1.70
   0  -3  13  151.82    2.09
   0  -3 -13  176.14    7.42
   0   3  13  127.89    1.80
   0  -3  13  136.27    1.99
   0   3  13  134.61    4.41
   0  -3  13  123.69    3.08
   0  -3  14  451.36    4.04
   0   3  14  482.07    5.24
   0  -3 -14  436.74   40.16
   0   3 -14  494.21   63.88
   0  -3  14  505.65   13.44
   0   3  14  677.00   21.34
   0   3  14  474.42    6.18
   0   3 -14  475.13    6.83
   0  -3  14  492.44    5.61
   0  -3 -14  484.37    7.92
   0  -3 -14  366.15    6.68
   0  -3 -14  439.45    8.72
   0   3 -14  414.06    9.45
   0  -3 -14  486.74   11.10
   0   3 -14  449.97    8.51
   0  -3 -14  439.00    8.04
   0   3 -14  468.56    4.73
   0  -3 -14  447.36    4.58
   0  -3  14  461.30    4.31
   0  -3 -14  476.89    5.25
   0   3  14  429.62    3.47
   0  -3 -14  409.95    8.76
   0  -3  14  423.27    3.49
   0  -3 -14  432.66    3.41
   0   3 -14  466.84    3.27
   0   3  14  435.19    4.70
   0   3 -14  475.75    8.38
   0   3 -14  467.73    7.30
   0  -3 -14  449.42    6.19
   0  -3  14  368.44    4.87
   0   3 -14  467.75    5.43
   0   3  14  492.05    7.31
   0  -3  14  439.83    4.49
   0   3  14  474.66    7.73
   0   3  14  500.00    5.63
   0   3 -14  453.62    6.75
   0   3  14  418.89    4.80
   0  -3  14  409.81    5.87
   0   3  14  482.15    7.45
   0  -3  14  455.87    5.55
   0  -3 -14  362.56    3.28
   0   3 -14  504.56    3.45
   0  -3  14  460.71    3.58
   0   3  14  442.31    3.35
   0   3  14  506.59    8.84
   0  -3  14  462.84    3.56
   0   3 -15  253.57   62.60
   0   3  15  242.22    3.89
   0  -3 -15  374.91   42.10
   0  -3  15  240.42    3.10
   0   3  15  326.03   15.80
   0  -3  15  289.81   10.75
   0   3 -15  289.34    5.67
   0  -3  15  261.88    7.12
   0  -3  15  311.89    4.84
   0   3  15  262.19    4.78
   0  -3 -15  283.86    6.50
   0  -3 -15  259.27    9.28
   0   3 -15  293.36    7.39
   0  -3 -15  282.26    7.29
   0   3 -15  254.80    8.34
   0   3 -15  300.47    7.03
   0  -3 -15  265.36    6.61
   0   3 -15  280.22    3.90
   0  -3  15  261.41    3.34
   0  -3 -15  260.82    3.60
   0  -3  15  291.40    2.94
   0   3  15  283.38    2.90
   0   3  15  254.69    3.75
   0  -3 -15  280.22    2.86
   0   3 -15  281.79    2.64
   0   3 -15  305.00    6.75
   0  -3 -15  265.41    5.02
   0   3 -15  292.86    4.64
   0   3 -15  288.89    5.92
   0  -3  15  240.18    4.21
   0   3  15  217.53    5.01
   0   3  15  279.73    6.15
   0   3  15  272.80    4.36
   0  -3  15  273.43    3.84
   0  -3  15  283.44    5.10
   0   3 -15  287.53    5.50
   0  -3  15  270.09    4.60
   0   3  15  295.32    5.98
   0  -3 -15  221.27    2.00
   0  -3 -15  253.62    2.93
   0   3 -15  298.72    2.76
   0  -3  15  270.21    2.77
   0   3  15  272.08    2.73
   0  -3  15  270.89    2.85
   0   3  15  300.76    7.18
   0   3  16  833.93   25.28
   0  -3  16  804.21   18.50
   0   3  16  627.08    7.64
   0   3 -16  907.67   10.34
   0  -3  16  834.52   12.76
   0  -3  16  848.76    8.27
   0  -3 -16  706.35   15.91
   0   3 -16  770.82   15.10
   0   3 -16  884.38   13.65
   0  -3 -16  946.78   14.02
   0  -3 -16  932.15   12.81
   0   3 -16  831.16    7.24
   0  -3 -16  802.83    6.49
   0  -3  16  773.40    5.99
   0   3  16  876.24    5.23
   0  -3  16  854.42    5.12
   0   3  16  666.59    6.52
   0   3 -16  921.31    5.07
   0  -3 -16  821.14    5.32
   0   3 -16  903.21   12.19
   0   3 -16  675.00    9.43
   0  -3 -16  873.69    9.39
   0   3  16  803.11   10.14
   0   3 -16  855.31    8.18
   0  -3  16  829.98    8.06
   0   3  16  773.33    7.89
   0   3  16  826.58   11.30
   0  -3  16  828.40    6.91
   0   3 -16  862.37    9.69
   0  -3  16  944.44    9.61
   0   3  16  884.69   11.14
   0  -3  16  951.37    8.94
   0   3  16  780.98    7.20
   0  -3 -16  838.76   61.48
   0  -3  16  791.71    6.08
   0   3 -16  890.90    5.10
   0   3  16  801.35    4.81
   0   3  16  841.16   12.37
   0  -3  16  758.44    4.84
   0  -3  17    6.86    2.99
   0   3  17    9.30    7.20
   0  -3 -17   10.10   22.94
   0   3 -17   13.40    1.76
   0  -3  17   14.11    1.30
   0  -3 -17   11.35    1.83
   0   3  17   12.01    1.43
   0  -3 -17   14.78    5.59
   0   3 -17   11.65    1.98
   0  -3 -17   15.10    2.38
   0  -3 -17    9.62    1.85
   0   3 -17   10.31    1.75
   0   3 -17   11.25    1.27
   0  -3  17    8.47    0.80
   0  -3 -17    8.82    0.85
   0   3  17   12.08    0.71
   0  -3 -17   11.95    0.77
   0   3  17   12.55    1.14
   0   3 -17   13.47    0.70
   0   3 -17   10.69    1.65
   0  -3  17   16.25    1.89
   0   3 -17   12.19    1.46
   0   3 -17   12.39    1.44
   0  -3 -17    9.29    1.26
   0   3  17   10.86    1.43
   0   3  17   10.72    1.66
   0   3  17    9.76    1.19
   0  -3  17   13.05    1.04
   0   3 -17   10.09    1.37
   0  -3  17   18.43    2.23
   0   3  17   10.32    1.56
   0  -3  17   11.89    1.91
   0   3  17    6.98    1.03
   0  -3  17    7.25    0.75
   0   3 -17   10.16    0.62
   0  -3 -17    6.71    0.67
   0   3  17    9.79    0.64
   0  -3  17    9.19    1.09
   0   3  17    9.99    2.07
   0  -3  18 1376.17   29.96
   0  -3  18 1005.38   10.27
   0   3 -18  997.99   11.94
   0   3  18 1026.40   11.26
   0   3 -18 1012.53   16.21
   0  -3 -18 1046.84   16.05
   0  -3 -18 1068.33   15.11
   0   3 -18 1060.78   14.96
   0  -3  18 1006.51    7.33
   0   3 -18  996.05    8.56
   0  -3 -18  903.75    7.21
   0   3  18 1085.57    6.25
   0   3 -18 1089.11    6.01
   0  -3 -18  978.27    6.13
   0   3 -18 1119.62   13.94
   0   3 -18 1014.92   11.88
   0  -3 -18  992.13   11.38
   0   3 -18 1024.10   10.14
   0   3  18 1094.24   12.83
   0  -3  18  792.09    8.31
   0  -3  18  938.92    8.16
   0   3  18 1053.66   14.19
   0   3  18  924.86    9.22
   0  -3  18  970.77   10.31
   0   3 -18  972.89   11.04
   0  -3  18  992.16    9.72
   0   3  18 1168.01   14.37
   0   3  18  910.96    8.66
   0  -3 -18 1081.01   72.50
   0  -3  18 1103.13    8.14
   0   3 -18 1173.86    6.51
   0   3  18 1158.02   16.30
   0  -3  19   53.35    6.97
   0   3  19   65.44   11.65
   0  -3 -19   58.73   30.97
   0   3  19   51.51    2.87
   0  -3  19   43.37    2.37
   0   3 -19   52.20    3.19
   0  -3 -19   49.52    3.48
   0  -3 -19   48.87    4.18
   0   3 -19   47.93    3.92
   0   3 -19   56.33    3.81
   0  -3 -19   47.15    3.69
   0   3 -19   58.47    2.54
   0  -3  19   54.60    1.88
   0  -3 -19   47.25    1.81
   0   3  19   47.70    1.37
   0   3 -19   50.62    1.37
   0  -3 -19   47.64    1.47
   0   3 -19   53.49    3.37
   0   3 -19   51.76    2.89
   0   3 -19   46.88    2.82
   0  -3  19   54.08    2.95
   0   3  19   56.35    3.12
   0  -3 -19   50.59    2.90
   0  -3  19   48.21    2.01
   0   3  19   50.57    2.50
   0   3  19   55.66    3.55
   0  -3  19   63.63    3.51
   0   3 -19   51.44    2.66
   0   3  19   67.23    3.78
   0  -3  19   48.37    2.96
   0   3  19   54.38    2.32
   0  -3  19   55.53    2.00
   0  -3 -19   46.74    1.49
   0   3 -19   56.87    1.51
   0   3  19   59.11    4.41
   0   3  19   52.33    1.39
   0  -3  20   30.97    6.37
   0   3  20   35.73   10.39
   0  -3 -20   36.59   32.71
   0   3  20   35.42    2.55
   0  -3 -20   40.78    3.41
   0   3 -20   43.08    3.31
   0  -3  20   47.49    2.62
   0  -3 -20   53.58    4.58
   0   3 -20   38.97    3.99
   0   3 -20   32.00    3.04
   0  -3 -20   35.33    3.43
   0  -3  20   29.90    1.55
   0   3 -20   28.68    2.12
   0  -3 -20   28.17    1.51
   0   3  20   41.87    1.33
   0   3 -20   39.64    1.31
   0  -3 -20   37.20    1.29
   0   3 -20   29.61    2.75
   0   3  20   37.02    2.85
   0   3 -20   38.23    2.70
   0  -3 -20   30.00    2.38
   0   3 -20   33.11    2.56
   0  -3  20   34.58    1.88
   0   3  20   31.64    3.28
   0   3  20   31.07    2.07
   0   3 -20   35.21    2.32
   0   3  20   31.54    2.91
   0  -3  20   29.64    1.63
   0   3  20   29.97    1.92
   0  -3 -20   26.02    1.16
   0   3 -20   32.12    1.25
   0   3  20   37.32    4.04
   0   3  20   28.77    1.08
   0  -3  21    1.03    0.65
   0  -3 -21    1.84    1.25
   0   3 -21    2.94    1.63
   0   3  21    2.62    1.15
   0   3  21    3.42    1.48
   0   3 -21    4.93    2.13
   0  -3 -21    3.09    1.90
   0  -3  21    1.99    1.23
   0  -3 -21    5.27    3.19
   0   3 -21    5.57    2.56
   0  -3 -21    2.21    2.64
   0  -3 -21    4.76    2.50
   0   3 -21    4.35    2.08
   0  -3 -21   10.39   34.01
   0   3  21   16.62   15.28
   0  -3  21    6.50    4.96
   0   3  21    2.49    0.45
   0   3 -21    2.07    0.46
   0  -3 -21    3.59    0.66
   0  -3  21    1.84    0.84
   0  -3 -21    3.45    0.84
   0   3 -21    3.74    1.95
   0   3  21    2.06    1.39
   0   3 -21    4.32    1.36
   0  -3 -21    3.61    1.38
   0   3  21    2.50    1.12
   0  -3  21    3.40    0.98
   0   3 -21    3.09    1.10
   0   3  21    4.43    2.29
   0  -3 -21    6.39    2.41
   0   3 -21    2.35    1.71
   0   3  21    5.14    1.94
   0  -3 -21    3.21    0.65
   0  -3  21    2.96    0.82
   0   3  21    2.85    0.53
   0   3  21    7.11    3.39
   0  -3 -22  248.28    8.01
   0  -3  22  264.98    6.29
   0   3 -22  267.59    8.12
   0   3  22  223.76    6.46
   0  -3  22  256.90   10.87
   0   3 -22  270.48   10.31
   0  -3 -22  304.24   10.85
   0  -3 -22  243.35    9.09
   0   3 -22  258.44    8.86
   0  -3 -22  175.79   10.41
   0  -3  22  244.44   15.87
   0   3  22  272.11    3.61
   0   3 -22  284.65    3.74
   0  -3 -22  227.09    3.32
   0  -3  22  264.98    4.54
   0   3 -22  266.20    5.99
   0  -3 -22  244.37    4.32
   0   3 -22  260.89    6.76
   0   3  22  258.76    7.27
   0   3 -22  254.66    7.13
   0  -3 -22  274.87    7.28
   0   3  22  268.78    8.96
   0   3  22  193.35    5.31
   0  -3  22  262.46    5.43
   0   3 -22  223.36    6.06
   0  -3  22  230.40    4.24
   0   3  22  281.74    8.24
   0  -3 -22  255.09   53.38
   0   3  22  292.74    5.91
   0  -3  22  266.59    4.74
   0  -3 -22  206.28    3.27
   0   3 -22  270.50    3.79
   0   3  22  316.94   11.00
   0   3  22  244.83    3.22
   0  -3  23   25.00    2.26
   0  -3 -23   27.84    3.39
   0   3  23   22.64    2.57
   0   3 -23   23.13    3.57
   0  -3 -23   27.28    5.50
   0  -3  23   27.00    5.08
   0   3 -23   25.09    4.59
   0   3 -23   22.97    3.51
   0   3  23   31.53   18.21
   0  -3 -23   19.93   44.37
   0  -3  23   17.90    6.28
   0   3  23   21.74    1.15
   0   3 -23   23.09    1.14
   0  -3 -23   21.89    1.22
   0  -3  23   24.06    1.68
   0  -3 -23   21.95    1.54
   0   3 -23   23.22    3.16
   0   3 -23   20.11    2.48
   0   3  23   22.44    2.70
   0  -3 -23   22.24    2.51
   0  -3  23   21.68    1.92
   0   3  23   20.73    2.17
   0   3 -23   19.90    2.22
   0  -3  23   20.59    1.55
   0   3  23   17.40    1.67
   0   3  23   27.55    3.39
   0  -3  23   21.86    1.65
   0   3  23   18.57    1.80
   0  -3 -23   18.61    1.20
   0   3 -23   22.08    1.17
   0   3  23   21.09    1.09
   0   3  23   33.45    5.80
   0  -3  24  292.89    7.11
   0  -3 -24  320.59   10.08
   0   3 -24  372.34   10.87
   0   3  24  264.46    7.95
   0  -3  24  352.41   13.45
   0   3 -24  361.52   13.13
   0   3 -24  395.17   11.95
   0  -3 -24  339.25   15.76
   0  -3  24  388.99   20.38
   0   3  24  365.89    4.45
   0  -3 -24  335.80    4.34
   0   3 -24  392.66    4.82
   0  -3 -24  387.23    5.80
   0   3 -24  404.16    9.36
   0  -3 -24  337.93    8.36
   0   3  24  391.31    9.64
   0  -3  24  325.69    6.35
   0   3  24  350.81    7.84
   0   3 -24  350.28    7.77
   0  -3  24  330.98    5.37
   0   3  24  354.27   10.22
   0  -3 -24  316.02   67.25
   0   3  24  383.23    7.40
   0  -3  24  363.55    6.12
   0   3 -24  420.08    5.04
   0  -3 -24  327.23    4.42
   0   3  24  455.97   16.07
   0   3  24  377.95    4.41
   0   3 -25  250.41    9.47
   0  -3  25  223.28    6.62
   0   3  25  231.39    7.53
   0   3 -25  240.24   12.12
   0  -3  25  229.08   11.78
   0  -3 -25  286.76   14.94
   0   3 -25  246.78    9.82
   0  -3 -25  271.52   11.22
   0  -3  25  368.79   24.95
   0  -3 -25  201.35   70.21
   0   3  25  295.50   32.20
   0   3  25  231.88    3.57
   0   3 -25  235.25    3.80
   0  -3 -25  233.24    3.78
   0  -3 -25  231.92    4.70
   0   3  25  246.54    8.11
   0  -3 -25  249.68    7.62
   0   3 -25  275.96    8.56
   0   3  25  208.93    6.37
   0  -3  25  254.30    6.02
   0   3 -25  223.20    6.49
   0  -3  25  228.76    4.65
   0   3  25  303.21   10.21
   0  -3 -25  183.68    3.41
   0   3 -25  237.02    3.90
   0  -3  25  248.02    5.44
   0   3  25  237.31    6.03
   0   3  25  227.46    3.47
   0   3  25  244.66   13.70
   0   3  26   88.41    2.30
   0  -3 -26   73.35    8.65
   0   3 -26   93.07    6.88
   0   3 -26  107.55   10.23
   0  -3  26   82.09    8.94
   0  -3 -26   81.85    2.30
   0   3 -26   87.37    2.37
   0  -3 -26   87.33    6.06
   0   3 -26   90.05    7.33
   0  -3  26   76.49    4.14
   0   3  26   94.17    5.46
   0   3 -26   96.34    6.05
   0  -3 -26   77.59    4.67
   0   3  26  100.80    5.95
   0  -3  26   92.22    3.83
   0   3  26   80.78    4.20
   0  -3  26   84.91    3.10
   0   3  26   83.52    2.24
   0  -3  26   81.77    2.97
   0   3  26  102.76    7.01
   0  -3 -26   76.55   67.53
   0  -3  26  132.24   17.30
   0   3  26  114.21   27.79
   0   3 -26   84.20    2.39
   0  -3 -26   72.86    2.33
   0  -3  26   75.17    3.17
   0   3  26   82.96    3.86
   0   3  27  116.51    2.68
   0  -3 -27  133.80   11.82
   0   3 -27  141.65    8.48
   0   3 -27  112.17   12.85
   0  -3 -27  102.67    2.63
   0   3 -27  114.03    2.76
   0  -3  27   84.61    4.68
   0  -3 -27  107.38    6.76
   0   3 -27  115.15    8.26
   0   3  27   97.34    5.70
   0   3 -27  137.47    7.60
   0   3  27  147.51    7.25
   0  -3 -27  111.96    5.67
   0  -3  27  105.48    4.27
   0   3  27  117.74   10.11
   0   3  27  122.95    5.49
   0  -3  27  112.90    3.59
   0   3  27  111.88    2.62
   0   3  27  163.78    9.17
   0  -3  27  112.14    3.52
   0  -3  27  190.51   20.44
   0  -3 -27   91.94   81.59
   0  -3 -27   95.22    2.63
   0   3 -27  113.30    2.85
   0  -3  27  116.23    4.06
   0   3  27  118.33    4.77
   0   3 -28  421.19    5.30
   0  -3 -28  450.00    5.43
   0   3 -28  512.39   15.82
   0  -3 -28  457.95   19.84
   0   3  28  441.15   11.27
   0  -3 -28  424.51   12.62
   0  -3  28  334.06    7.86
   0   3 -28  512.15   15.80
   0   3  28  565.08   13.45
   0   3 -28  452.98   13.03
   0  -3 -28  450.05   10.98
   0   3 -28  460.03    5.74
   0  -3 -28  447.88    5.50
   0   3  28  469.68   10.24
   0  -3  28  507.86    8.84
   0   3  28  458.79    5.23
   0  -3  28  451.23    7.22
   0  -3  28  447.82    6.83
   0   3 -28  520.81   13.18
   0   3  28  421.58    5.03
   0  -3 -28  333.78  111.94
   0   3  28  587.97   10.19
   0  -3  28  496.76    8.23
   0  -3 -29  334.68    4.76
   0   3 -29  389.64    5.34
   0  -3 -29  374.32   18.20
   0   3 -29  414.60   15.55
   0   3  29  372.76   10.88
   0  -3 -29  368.24   11.92
   0  -3  29  298.02    7.27
   0   3 -29  411.87   14.72
   0  -3 -29  393.72   10.30
   0  -3  29  396.19    7.77
   0   3  29  376.92    9.39
   0  -3  29  375.33    6.61
   0   3  29  369.70    4.63
   0   3 -29  480.58   13.04
   0  -3  29  396.63    6.71
   0   3 -29  377.23    5.45
   0  -3 -29  354.37    4.96
   0   3  29  366.12    4.74
   0   3  29  399.63    8.92
   0  -3  29  429.62    7.96
   0  -3  30   10.09   14.45
   0   3  30    0.66    0.82
   0   3 -30    4.82    9.21
   0  -3 -30    6.07    8.36
   0   3 -30   -0.48    0.60
   0  -3  30    1.64    2.02
   0   3  30    2.13    2.72
   0  -3 -30    2.00    3.25
   0  -3  30   -0.15    0.75
   0   3  30    0.84    0.86
   0   3 -30   12.28    5.73
   0   3 -30    1.60    0.65
   0   3 -30    6.88    8.52
   0   3  30    6.02    4.55
   0  -3 -30    3.09    5.14
   0  -3  30    0.40    1.39
   0  -3 -30    3.28    2.91
   0   3  30    2.35    2.23
   0   3  31  341.99    4.57
   0  -3  31  306.61    7.42
   0   3  31  332.20    9.11
   0  -3 -31  370.94   10.16
   0  -3  31  334.26    6.31
   0   3  31  358.30    4.64
   0   3 -31  408.48   13.41
   0   3 -31  391.37    5.51
   0  -3  31  410.54    7.76
   0   3  31  344.48    8.48
   0   3 -31  340.74    5.04
   0  -3 -31  370.05   20.45
   0   3 -31  329.52   21.06
   0  -3 -31  297.24   11.30
   0   3 -31  331.36   16.12
   0   3  31  308.67   10.77
   0  -3 -32  114.55   16.70
   0   3 -32  143.32   20.28
   0   3 -32  113.60    3.01
   0   3 -32  124.98    3.21
   0  -3 -32  131.53    5.06
   0  -3  32  147.77   21.68
   0  -3  32  118.38    3.76
   0   3  32  120.52    5.94
   0  -3 -32  137.53    6.94
   0  -3  32  118.86    4.74
   0   3 -32  113.80   15.53
   0   3  32  105.33    8.78
   0  -3 -32   86.28    8.88
   0   3  32  128.31    5.50
   0  -3  32  120.71    4.34
   0   3 -33  184.10    3.78
   0   3 -33  183.09    3.80
   0  -3 -33  206.03    6.16
   0  -3  33  259.18   25.44
   0  -3  33  168.22    4.44
   0  -3  33  170.27    5.28
   0  -3 -33  180.91    7.80
   0   3  33  163.21    7.02
   0  -3 -33   92.31   11.16
   0   3  33  113.56   10.11
   0  -3  33  179.18    5.31
   0   3  33  216.81    6.89
   0  -3  34   38.41   20.36
   0   3 -34   13.65    1.19
   0  -3  34   29.61    3.45
   0  -3 -34   21.16    4.92
   0   3  34   30.89    5.00
   0  -3  34   12.80    1.49
   0   3  34   13.01    1.34
   0   3 -34   11.27    1.09
   0   3  34   26.99    3.91
   0  -3 -34   32.12    4.44
   0  -3  34   24.89    2.71
   0  -3 -34   20.35    3.60
   0  -3  35   38.82   23.68
   0   3  35   46.15    4.68
   0  -3  35   29.76    3.02
   0   3  35   37.91    5.70
   0  -3 -35   36.24    5.86
   0   3  35   19.92    1.55
   0  -3  35   21.47    1.72
   0   3 -35   23.03    1.40
   0   3 -35   20.91    1.44
   0  -3 -35   45.82    4.79
   0  -3  36    8.50    2.98
   0   3  36   15.12    4.80
   0  -3 -36   22.95    5.87
   0   3 -36    1.38    0.90
   0  -3 -36    7.24    6.85
   0   3  36   11.13    6.66
   0   3 -36    2.94    1.05
   0   3  36    1.41    0.99
   0  -3  36    0.92    0.99
   0   3  37    9.10    1.43
   0  -3  37    8.66    1.34
   0   3 -37   11.65    1.54
   0  -3  38  163.15    3.59
   0   3  38  145.43    3.60
   0  -4   0 1553.40   26.95
   0  -4   0 2123.45    9.17
   0   4   1  357.90    5.08
   0  -4  -1  272.33    2.56
   0  -4   1  251.14    2.75
   0   4  -1  271.54    4.47
   0  -4  -1  272.04    2.79
   0   4  -1  283.16    3.63
   0   4   1  304.87    6.61
   0  -4   1  346.29    5.95
   0   4  -1  312.97    6.72
   0   4  -1  241.21    2.10
   0   4   1  227.35    2.77
   0   4  -1  278.28    1.57
   0   4  -1  344.07    1.77
   0   4   1  336.20    1.88
   0  -4  -1  269.55    3.30
   0   4  -1  342.65    2.85
   0   4   1  309.21    2.33
   0  -4  -1  292.96    2.90
   0  -4   1  266.04    2.83
   0  -4   1  320.32    2.43
   0  -4  -1  288.80    2.23
   0  -4   1  250.17    2.41
   0  -4   1  210.48   10.27
   0  -4  -1  160.40   10.25
   0   4   1  292.31    7.99
   0  -4   1  336.59    5.39
   0  -4  -1  291.53    2.96
   0  -4  -1  239.05    2.26
   0  -4   1  372.77    2.61
   0  -4  -1  291.68    2.61
   0  -4   1  298.96    3.03
   0  -4   1  262.40    3.27
   0   4  -1  224.69    3.72
   0   4   1  250.74    4.50
   0  -4  -2  476.77    6.51
   0  -4   2  381.49   14.41
   0  -4   2  351.47    5.71
   0   4   2  351.79    9.96
   0   4   2  360.41    7.29
   0   4  -2  354.26    4.49
   0   4  -2  379.39    7.21
   0  -4  -2  412.35    3.49
   0  -4   2  359.20    2.77
   0  -4   2  349.39    3.50
   0   4  -2  368.04    5.66
   0  -4  -2  339.45    2.66
   0   4  -2  329.29    2.65
   0  -4   2  409.91    3.52
   0  -4  -2  316.62    3.08
   0  -4   2  459.06    3.06
   0  -4   2  395.79    3.09
   0  -4  -2  288.17    2.49
   0  -4  -2  381.48    3.11
   0   4  -2  346.60    1.77
   0   4  -2  448.45    2.87
   0   4   2  387.01    4.18
   0   4  -2  349.19    3.30
   0   4   2  400.92    2.74
   0  -4   2  345.73    3.78
   0   4  -2  310.38    4.06
   0  -4  -2  359.08    3.73
   0  -4   3 3376.53   11.07
   0   4   3 3021.85    8.41
   0  -4   4  305.28    6.74
   0   4   4  441.55   13.55
   0   4  -4  396.62    5.73
   0  -4   4  437.54    7.38
   0   4   4  392.81    7.56
   0   4  -4  428.05    7.45
   0  -4   4  368.93    2.86
   0  -4  -4  369.80    3.43
   0   4   4  427.93    5.11
   0   4  -4  418.42    2.75
   0  -4  -4  451.69    7.11
   0   4   4  356.33    5.27
   0  -4  -4  377.70    2.67
   0   4  -4  367.24    3.56
   0   4  -4  370.53    3.68
   0  -4   4  366.60    3.86
   0  -4   4  378.72    2.75
   0   4  -4  385.59    7.62
   0  -4  -4  389.01    3.65
   0  -4   4  435.18    2.11
   0   4   4  388.01    3.14
   0  -4   4  444.32    3.84
   0   4  -4  418.54    3.59
   0   4   4  474.47    3.02
   0  -4   4  431.10    3.32
   0  -4  -4  403.73    2.54
   0  -4   4  427.80    3.38
   0  -4   4  417.18    2.78
   0  -4  -4  380.56    3.62
   0  -4   4  384.06    3.63
   0  -4   4  370.95    3.91
   0   4   4  373.88    6.23
   0   4   4  361.52    3.00
   0  -4   4  357.49    1.57
   0   4  -4  373.57   28.07
   0   4   5  809.58    7.12
   0   4  -5  892.20    4.65
   0   4  -5  835.99    8.95
   0   4   5  906.84   12.12
   0  -4   5  801.52    4.31
   0   4   5  851.03    8.13
   0  -4  -5  809.32    3.89
   0   4   5  853.71    4.07
   0  -4   5  870.19    4.03
   0   4  -5  857.90    5.63
   0  -4   5  948.86    4.64
   0   4  -5  812.01    5.50
   0  -4   5  831.77   12.35
   0  -4  -5  746.92   30.87
   0   4   5  847.14    4.96
   0   4  -5  659.45   37.23
   0  -4   5  910.29    4.10
   0  -4   5  857.17    5.89
   0  -4   6  356.08    2.05
   0   4   6  352.67    3.29
   0   4  -6  462.82   37.41
   0  -4  -6  507.09   26.89
   0  -4   6  308.95    8.61
   0  -4   6  432.85    6.64
   0   4  -6  357.92    3.40
   0   4  -6  464.57    5.18
   0   4   6  369.51    5.10
   0   4   6  374.59    8.11
   0   4   6  428.14    5.85
   0  -4  -6  399.60    6.70
   0   4  -6  353.53    6.37
   0   4   6  334.41    3.59
   0  -4  -6  360.74    2.65
   0  -4  -6  356.68    5.31
   0   4   6  330.96    5.04
   0  -4   6  354.89    3.02
   0   4  -6  313.22    2.93
   0   4   6  380.30    3.65
   0   4   6  385.16    2.89
   0  -4   6  348.12    2.47
   0   4  -6  353.85    3.66
   0   4   6  383.22    6.48
   0   4   6  346.54    4.95
   0  -4   6  382.30    2.30
   0  -4   6  461.31    3.91
   0   4   6  404.46    3.49
   0   4  -6  372.61    4.25
   0  -4   6  374.69    3.84
   0   4   6  314.60    2.57
   0  -4   6  421.59    3.69
   0  -4  -6  404.16    2.59
   0   4   6  336.69    3.45
   0  -4   6  436.56    4.17
   0  -4  -6  413.23    4.12
   0  -4   6  324.07    2.56
   0   4   6  344.04    6.20
   0  -4   6  357.10    3.83
   0  -4   7  204.48    1.72
   0   4  -7  261.97   36.01
   0  -4  -7  255.11   21.26
   0   4   7  187.94    9.61
   0  -4   7  285.14    5.86
   0  -4   7  205.55    7.76
   0   4   7  282.08    3.26
   0   4  -7  305.73    4.39
   0  -4  -7  275.81    4.29
   0   4   7  246.06    6.84
   0  -4   7  293.73    6.44
   0   4  -7  259.89    5.84
   0  -4  -7  305.59    6.29
   0   4   7  265.57    4.67
   0   4   7  225.63    4.28
   0  -4  -7  220.92    2.13
   0  -4  -7  190.54    5.55
   0   4   7  264.70    2.97
   0  -4   7  215.52    2.42
   0   4   7  277.96    2.58
   0   4  -7  247.31    5.82
   0   4  -7  279.08    3.40
   0  -4  -7  251.43    3.55
   0   4  -7  275.02    5.24
   0   4   7  249.58    2.93
   0   4   7  193.80    3.85
   0  -4   7  289.05    2.23
   0  -4   7  214.39    3.01
   0   4  -7  226.29    3.87
   0   4   7  204.92    2.21
   0  -4  -7  217.86    1.93
   0  -4   7  259.58    3.32
   0  -4   7  305.20    3.34
   0   4   7  203.59    2.61
   0   4  -7  223.60    3.55
   0  -4   7  235.98    2.22
   0   4   7  293.16    2.68
   0  -4   7  230.50    3.11
   0   4   7  228.13    4.95
   0   4  -8 1604.35   15.97
   0   4   8 1509.80   17.43
   0   4   8 1633.53    7.12
   0   4   8 1466.68   13.39
   0  -4   8 1597.52    6.73
   0   4  -8 1821.58    8.73
   0   4   8 1865.47    8.40
   0  -4   8 1914.46    9.97
   0  -4  -8 1313.08   11.05
   0  -4  -8  657.04   34.54
   0   4   8 1515.54    7.38
   0   4  -8 1472.42   64.20
   0   4   8 1516.92    6.68
   0  -4   8 2280.36   26.92
   0   4   8 1175.15   21.47
   0   4  -8 1577.94    9.76
   0   4  -9  443.92   49.21
   0  -4   9  465.35    2.98
   0   4   9  473.91    4.36
   0  -4  -9  285.21   25.36
   0  -4   9  453.32   13.48
   0   4   9  348.92   13.17
   0  -4   9  492.72    8.95
   0  -4  -9  543.00   12.66
   0   4  -9  480.45    5.92
   0  -4  -9  462.88    4.78
   0  -4   9  489.51    5.61
   0   4   9  544.95    5.09
   0   4   9  493.63    6.68
   0  -4  -9  474.99    8.81
   0  -4  -9  383.84    6.67
   0  -4   9  504.64    8.92
   0  -4  -9  481.15    3.50
   0   4   9  437.69    6.36
   0  -4   9  438.32    3.63
   0  -4  -9  493.29    4.79
   0   4   9  476.91    3.85
   0  -4  -9  439.73    2.90
   0   4   9  449.70    3.53
   0   4  -9  467.62    2.58
   0   4   9  487.79    8.54
   0   4  -9  493.57    4.72
   0  -4   9  555.49    5.96
   0   4   9  582.37    4.92
   0   4   9  476.45    6.51
   0  -4   9  525.34    3.59
   0   4   9  441.15    3.59
   0  -4  -9  520.32    7.73
   0   4  -9  466.77    6.66
   0  -4  -9  490.16    2.95
   0  -4   9  503.70    4.94
   0   4  -9  548.58    2.89
   0   4   9  485.30    3.77
   0   4   9  502.41    4.02
   0  -4   9  512.21    3.41
   0   4  -9  416.42    5.63
   0  -4   9  476.78    4.65
   0   4   9  509.06    7.76
   0   4  10  496.19    4.67
   0   4 -10  531.94   56.24
   0  -4 -10  389.03   30.80
   0  -4  10  528.96    3.42
   0   4  10  730.42   18.66
   0  -4  10  533.80   16.07
   0  -4 -10  513.66   14.06
   0  -4  10  666.48   12.17
   0  -4  10  590.70    4.78
   0   4  10  558.16    5.43
   0  -4  10  788.75    7.76
   0   4 -10  632.18    7.02
   0  -4 -10  458.89    5.17
   0   4 -10  553.50    8.27
   0  -4 -10  533.87    8.28
   0   4  10  529.19    7.08
   0  -4 -10  589.23   10.61
   0  -4  10  590.70   10.16
   0  -4 -10  504.28    3.68
   0   4  10  462.02    6.96
   0  -4  10  490.82    3.95
   0  -4 -10  534.27    5.82
   0   4  10  528.76    4.01
   0   4  10  495.76    3.92
   0  -4 -10  471.27    3.15
   0   4 -10  536.36    2.93
   0   4  10  488.20    9.24
   0   4 -10  559.13    5.24
   0   4  10  416.76    6.29
   0   4  10  557.84    5.18
   0  -4  10  574.95    3.97
   0   4  10  537.65    4.21
   0  -4 -10  497.28    8.83
   0   4 -10  463.45    6.69
   0  -4 -10  560.90    3.19
   0   4  10  459.05    3.59
   0   4 -10  546.74    3.00
   0   4 -10  507.38    7.13
   0   4  10  501.61    4.33
   0  -4  10  504.05    3.45
   0   4  10  527.88    8.25
   0  -4 -11  346.45   31.20
   0  -4  11  502.54    3.53
   0   4 -11  557.42   63.93
   0   4  11  434.15    4.55
   0  -4  11  573.22   12.00
   0   4  11  734.38   19.77
   0  -4  11  559.47    5.04
   0   4  11  568.44    6.03
   0   4 -11  600.80    7.16
   0  -4 -11  471.39    5.68
   0  -4  11  645.87    7.58
   0  -4 -11  552.00   10.52
   0   4 -11  562.74    8.48
   0   4  11  480.09    6.80
   0  -4  11  520.77    9.89
   0  -4 -11  495.26    8.23
   0  -4 -11  530.82    8.11
   0  -4 -11  486.98    3.80
   0  -4  11  475.58    4.07
   0   4  11  521.87    3.95
   0  -4 -11  537.60    6.63
   0   4  11  526.72    4.31
   0  -4 -11  487.63    3.36
   0   4 -11  521.76    3.01
   0  -4  11  418.34   12.35
   0   4 -11  468.55    8.22
   0   4 -11  516.61    5.18
   0  -4 -11  483.38    5.78
   0   4  11  518.43    7.51
   0   4  11  499.43    5.15
   0  -4  11  532.08    4.08
   0   4  11  473.78    4.21
   0  -4 -11  561.27   10.43
   0   4 -11  530.82    7.21
   0  -4 -11  477.42    2.99
   0   4  11  505.14    6.95
   0   4  11  488.50    3.65
   0   4 -11  552.99    3.16
   0  -4  11  493.26    3.44
   0   4  11  489.75    8.32
   0  -4  12  504.87    3.80
   0   4  12  395.58    4.55
   0  -4 -12  295.47   30.17
   0   4 -12  517.51   67.17
   0   4  12  434.49   16.83
   0  -4  12  576.87   12.85
   0  -4  12  533.68    5.27
   0  -4 -12  689.69    7.34
   0   4  12  435.27    5.51
   0   4 -12  566.56    7.05
   0  -4  12  548.89    7.73
   0  -4 -12  542.27    9.11
   0   4 -12  548.04    8.87
   0   4  12  469.33    6.99
   0  -4  12  534.78   10.53
   0   4 -12  523.72    9.29
   0  -4 -12  539.87    8.52
   0  -4 -12  492.08    4.04
   0  -4  12  478.06    4.22
   0  -4 -12  503.85    4.83
   0  -4 -12  502.44    7.16
   0   4  12  534.74    4.06
   0  -4 -12  489.71    3.47
   0   4 -12  541.57    3.22
   0   4  12  464.53    4.27
   0  -4  12  439.26   13.74
   0   4 -12  532.41    8.75
   0  -4 -12  507.25    6.21
   0   4 -12  526.34    5.41
   0   4  12  570.67    8.13
   0  -4  12  524.35    4.29
   0   4  12  579.48    5.78
   0   4  12  549.03    4.85
   0   4 -12  548.12    7.45
   0   4  12  459.43    6.89
   0  -4 -12  427.28    2.87
   0   4 -12  571.11    3.36
   0  -4  12  503.69    3.54
   0   4  12  517.92    8.57
   0   4  12  485.48    3.65
   0  -4 -13  272.96   30.88
   0  -4  13  515.14    4.03
   0   4  13  498.26    5.33
   0  -4  13  591.85   13.60
   0   4  13  296.59   14.74
   0   4 -13  526.66    7.10
   0  -4 -13  474.21    7.55
   0   4  13  503.83    6.34
   0  -4  13  472.61    5.33
   0  -4 -13  378.13    6.00
   0   4 -13  505.57    8.84
   0  -4 -13  379.34    9.92
   0  -4  13  507.31   10.69
   0  -4  13  557.62    8.33
   0  -4 -13  488.05    8.98
   0   4  13  442.58    7.13
   0  -4 -13  501.71    4.29
   0  -4 -13  475.11    8.43
   0  -4  13  504.69    4.44
   0  -4 -13  506.80    4.96
   0   4 -13  505.14    4.95
   0  -4 -13  452.60    7.54
   0   4  13  491.12    3.89
   0  -4 -13  456.58    3.49
   0   4 -13  510.13    3.25
   0   4  13  445.53    4.39
   0   4 -13  569.80    9.16
   0  -4  13  423.53   14.75
   0   4 -13  515.70    5.63
   0  -4 -13  475.20    6.31
   0   4 -13  509.84    7.66
   0   4  13  545.94    8.28
   0  -4  13  476.12    4.48
   0   4  13  544.96    5.87
   0   4 -13  458.24    6.92
   0   4  13  443.37    4.60
   0   4  13  444.57    7.06
   0   4 -13  566.42    3.47
   0  -4  13  524.71    3.49
   0   4  13  511.29    3.76
   0   4  13  444.22    8.32
   0  -4  14   18.62    0.88
   0   4  14   21.37    1.36
   0  -4 -14   16.83   17.78
   0  -4  14   16.47    3.17
   0   4  14   22.31    7.55
   0   4 -14   24.46    1.89
   0   4  14   21.72    1.61
   0  -4  14   26.70    1.45
   0  -4 -14   24.83    2.15
   0  -4  14   29.16    2.85
   0   4 -14   19.74    2.11
   0  -4 -14   21.58    2.31
   0  -4 -14   27.12    3.97
   0  -4  14   26.92    3.05
   0   4 -14   20.05    3.03
   0  -4 -14   21.56    2.16
   0  -4  14   18.84    1.03
   0  -4 -14   16.04    0.98
   0   4 -14   18.23    1.34
   0  -4 -14   32.41    3.54
   0   4  14   21.38    0.88
   0  -4 -14   22.32    0.91
   0   4  14   21.04    1.22
   0   4 -14   24.53    0.83
   0   4 -14   19.99    1.95
   0   4 -14   24.09    1.80
   0   4  14   18.72    1.68
   0   4 -14   22.55    1.61
   0  -4 -14   23.84    1.67
   0   4  14   23.19    1.93
   0  -4  14   20.30    1.08
   0   4  14   21.19    1.44
   0   4 -14   22.23    1.75
   0   4  14   19.27    1.24
   0   4  14   19.05    1.67
   0  -4 -14   14.05    0.81
   0   4 -14   22.66    0.82
   0  -4  14   24.72    1.10
   0  -4 -14   29.76    8.33
   0   4  14   18.49    0.77
   0   4  14   16.94    1.96
   0  -4 -15  487.71   43.88
   0  -4  15  407.97    4.10
   0   4  15  423.12    5.28
   0  -4  15  440.51   12.93
   0   4  15  419.50   20.02
   0  -4  15  432.75    5.53
   0   4 -15  441.81    7.15
   0  -4 -15  403.60    7.63
   0   4  15  424.44    6.28
   0  -4 -15  378.57   11.40
   0  -4 -15  400.74    8.93
   0  -4  15  333.60    7.44
   0   4 -15  319.99    9.47
   0  -4  15  305.34    8.94
   0   4 -15  414.89    8.93
   0  -4  15  405.77    4.30
   0  -4 -15  423.39    4.81
   0   4  15  391.61    3.50
   0   4  15  429.65    4.99
   0  -4 -15  366.51    3.35
   0   4 -15  436.51    3.32
   0   4 -15  452.89    8.96
   0   4 -15  414.10    7.33
   0   4 -15  427.64    5.72
   0  -4 -15  394.99    6.24
   0   4  15  389.51    7.07
   0   4  15  450.29    8.25
   0  -4  15  406.67    4.51
   0   4  15  391.73    5.60
   0   4 -15  372.58    6.47
   0   4  15  430.98    7.54
   0   4 -15  461.72    3.47
   0  -4 -15  309.85    3.17
   0  -4  15  369.16    3.07
   0   4  15  392.74    8.52
   0   4  15  419.54    3.50
   0   4  16   99.33    2.85
   0  -4  16   98.81    2.14
   0  -4 -16  139.62   28.52
   0  -4  16  100.98    6.84
   0   4  16  145.19   14.08
   0   4  16  123.60    3.75
   0   4 -16  108.39    3.85
   0  -4 -16  116.17    4.49
   0  -4  16  139.45    3.43
   0   4 -16  121.35    5.20
   0   4 -16  111.40    7.22
   0  -4 -16  128.26    8.08
   0  -4 -16  117.86    5.20
   0  -4  16  117.20    5.80
   0  -4  16  118.94    5.30
   0   4 -16  122.12    4.87
   0   4 -16  104.24    2.75
   0  -4  16  108.93    2.37
   0  -4 -16  104.41    2.48
   0   4  16  115.06    1.97
   0  -4 -16  103.81    1.88
   0   4  16   84.64    2.36
   0   4 -16  120.11    1.88
   0   4 -16  128.41    4.94
   0  -4 -16  101.48    3.37
   0   4 -16  106.96    3.92
   0   4  16  120.58    4.13
   0   4 -16  114.31    3.31
   0  -4  16  110.58    2.55
   0   4  16  110.05    3.16
   0   4  16  119.71    4.48
   0   4 -16  113.64    3.79
   0   4  16  101.05    3.80
   0  -4 -16   86.83    1.78
   0   4 -16  124.15    1.96
   0  -4  16  101.17    1.75
   0   4  16  116.15    1.88
   0   4  16  124.49    5.17
   0  -4  17  303.64   13.68
   0   4  17  227.54   16.57
   0  -4  17  241.89    4.68
   0   4  17  190.81    4.94
   0  -4 -17  246.12    6.80
   0   4 -17  231.50    5.71
   0  -4  17  262.13    7.96
   0  -4 -17  236.39    7.61
   0   4 -17  220.75    7.26
   0  -4  17  237.98    8.55
   0   4 -17  249.61    7.20
   0  -4 -17  217.54    3.62
   0   4 -17  242.23    4.38
   0  -4  17  230.74    3.49
   0   4  17  244.48    2.94
   0   4 -17  243.90    2.74
   0   4  17  227.61    4.01
   0  -4 -17  214.94    2.79
   0   4 -17  257.72    6.88
   0   4 -17  227.95    5.80
   0   4 -17  262.66    5.29
   0   4  17  270.93    6.31
   0  -4 -17  244.24    5.62
   0  -4  17  229.28    3.79
   0   4  17  228.91    6.49
   0   4  17  234.83    4.72
   0   4 -17  229.81    5.40
   0   4  17  259.89    6.50
   0  -4  17  257.21    3.77
   0   4  17  225.35    4.36
   0  -4 -17  290.59   40.97
   0  -4 -17  182.43    2.68
   0   4 -17  270.48    2.96
   0   4  17  274.63    7.85
   0   4  17  241.05    2.79
   0  -4  18   35.80    5.98
   0  -4 -18   42.09   26.49
   0  -4 -18   30.37    2.65
   0  -4  18   25.40    1.82
   0   4  18   32.62    2.35
   0   4 -18   34.70    2.65
   0  -4 -18   51.13   10.03
   0   4 -18   32.10    3.26
   0  -4 -18   33.53    3.61
   0  -4  18   29.20    3.59
   0  -4 -18   40.14    4.92
   0   4 -18   36.25    3.09
   0  -4 -18   30.73    1.49
   0   4 -18   31.26    2.05
   0  -4  18   34.18    1.50
   0   4  18   32.73    1.14
   0   4  18   22.24    1.47
   0   4 -18   34.79    1.13
   0  -4 -18   28.83    1.13
   0   4 -18   35.90    2.80
   0  -4 -18   29.26    2.33
   0   4 -18   30.14    2.30
   0   4  18   36.18    2.60
   0   4 -18   32.20    2.37
   0   4  18   45.44    3.20
   0  -4  18   32.24    1.65
   0   4  18   33.10    2.15
   0   4 -18   29.88    2.17
   0   4  18   32.16    2.58
   0   4  18   29.91    1.89
   0  -4  18   29.65    1.42
   0   4 -18   38.51    1.24
   0  -4 -18   25.12    1.10
   0   4  18   33.17    1.10
   0   4  18   34.50    3.48
   0   4  19  230.99   24.47
   0  -4  19  213.12   12.23
   0   4  19  152.19    4.92
   0   4 -19  163.59    5.39
   0  -4  19  155.76    4.22
   0  -4 -19  145.61    5.65
   0   4 -19  163.67    7.17
   0  -4  19  138.39    7.24
   0  -4 -19  153.94    7.01
   0  -4 -19  189.66    6.98
   0  -4 -19  132.78    8.25
   0   4 -19  190.12    6.86
   0  -4  19  189.79    3.41
   0  -4 -19  177.53    3.46
   0   4 -19  204.16    4.62
   0   4  19  161.28    2.53
   0   4 -19  167.85    2.48
   0  -4 -19  134.02    2.35
   0   4 -19  186.89    6.34
   0   4 -19  199.16    5.33
   0  -4 -19  156.97    4.81
   0   4 -19  168.41    5.14
   0   4  19  207.70    6.07
   0  -4  19  169.88    3.67
   0   4  19  163.63    6.20
   0   4  19  151.84    4.24
   0   4 -19  177.33    4.99
   0  -4  19  166.66    3.47
   0   4  19  185.75    6.21
   0  -4  19  175.52    3.33
   0  -4 -19  161.27   36.81
   0   4  19  149.10    3.84
   0   4 -19  206.06    2.86
   0  -4 -19  144.27    2.50
   0   4  19  195.06    7.38
   0   4  19  183.37    2.59
   0  -4  20  674.33   22.48
   0  -4  20  560.09    7.96
   0  -4 -20  554.81   11.32
   0   4  20  504.19    9.14
   0   4 -20  600.82   10.60
   0  -4 -20  624.33   14.11
   0  -4  20  550.90   14.50
   0   4 -20  595.01   13.88
   0   4 -20  633.54   13.03
   0  -4 -20  745.64   20.17
   0  -4 -20  663.05   13.44
   0  -4 -20  518.39    6.08
   0   4 -20  585.56    7.96
   0  -4  20  612.40    6.40
   0   4  20  589.32    4.95
   0  -4 -20  507.46    4.83
   0   4 -20  624.85    5.13
   0   4 -20  627.94   11.61
   0   4  20  733.80   11.86
   0   4 -20  631.97    9.53
   0   4 -20  601.62   10.00
   0  -4 -20  650.89   10.11
   0  -4  20  604.41    7.06
   0   4  20  588.41   11.94
   0   4  20  510.66    7.82
   0   4 -20  617.29    9.67
   0   4  20  485.54   10.33
   0  -4  20  573.13    6.54
   0  -4  20  625.57    6.68
   0   4  20  480.04    7.30
   0  -4 -20  492.19    4.86
   0   4 -20  677.31    5.57
   0   4  20  604.57    4.80
   0   4  20  560.12   13.06
   0  -4  21  131.70   10.79
   0  -4 -21  116.25   40.42
   0   4  21  114.25   23.60
   0  -4  21  108.54    3.96
   0  -4 -21  114.86    5.85
   0   4 -21  127.85    5.72
   0   4  21  113.62    4.76
   0   4 -21  119.55    6.85
   0  -4  21  110.94    7.18
   0  -4 -21  110.13    6.86
   0   4 -21  113.32    5.85
   0  -4 -21   96.73    2.72
   0  -4  21  106.21    2.80
   0   4 -21  118.48    4.46
   0   4  21  115.35    2.28
   0  -4 -21  102.67    2.24
   0   4 -21  119.63    2.33
   0   4 -21  112.29    5.27
   0   4 -21  132.22    5.21
   0   4  21  136.46    5.37
   0  -4 -21  103.38    4.29
   0   4 -21  109.41    4.62
   0  -4  21  119.82    3.50
   0   4  21  109.81    5.71
   0   4  21   81.95    3.51
   0   4 -21  117.97    4.25
   0  -4  21  104.84    2.90
   0   4  21  106.50    5.17
   0  -4  21  106.69    2.92
   0   4  21  114.02    3.77
   0  -4 -21   79.79    2.07
   0   4 -21  120.07    2.43
   0   4  21  112.93    6.50
   0   4  21  109.09    2.13
   0   4  22   33.86    2.99
   0   4 -22   44.58    4.15
   0  -4 -22   41.09    3.84
   0  -4  22   41.50    2.57
   0  -4 -22   34.94    5.47
   0   4 -22   36.87    4.84
   0  -4  22   36.86    5.24
   0  -4 -22   47.51    4.91
   0   4 -22   32.58    3.62
   0  -4 -22   34.60   38.37
   0   4  22   67.33   22.56
   0  -4  22   37.54    6.73
   0   4  22   37.99    1.36
   0   4 -22   41.49    1.50
   0  -4 -22   40.09    1.57
   0   4 -22   44.99    3.43
   0  -4 -22   38.26    1.87
   0  -4  22   44.67    2.06
   0  -4 -22   34.96    2.84
   0   4 -22   36.10    3.00
   0   4  22   42.29    3.29
   0   4 -22   48.20    3.88
   0  -4  22   37.37    2.17
   0   4  22   39.41    2.76
   0   4  22   46.61    4.30
   0   4 -22   43.92    2.82
   0  -4  22   37.86    1.91
   0   4  22   52.78    3.93
   0  -4  22   41.08    1.98
   0   4  22   38.60    2.48
   0  -4 -22   31.54    1.44
   0   4 -22   43.73    1.59
   0  -4  22   39.74    2.07
   0   4  22   58.91    5.88
   0   4  22   38.16    1.33
   0  -4  23  147.60    4.82
   0   4 -23  186.65    7.65
   0  -4 -23  163.91    7.10
   0   4  23  156.63    5.89
   0  -4 -23  217.66   10.97
   0  -4  23  158.35    9.34
   0   4 -23  201.91    9.74
   0  -4 -23  204.93    8.92
   0   4 -23  208.13    8.46
   0  -4 -23  248.19   13.41
   0  -4  23  267.92   15.91
   0   4  23  182.82    3.02
   0  -4 -23  169.52    3.04
   0   4 -23  192.07    3.19
   0  -4 -23  183.16    3.93
   0  -4  23  211.46    4.25
   0   4 -23  187.54    6.66
   0   4 -23  173.45    6.22
   0   4  23  198.93    6.87
   0  -4 -23  194.54    6.45
   0   4  23  182.12    8.07
   0  -4  23  181.91    4.80
   0   4  23  168.51    5.29
   0   4 -23  157.41    5.36
   0  -4  23  191.86    4.11
   0   4  23  220.91    7.85
   0   4  23  172.51    5.08
   0  -4 -23  261.08   57.88
   0  -4  23  231.67    4.68
   0   4 -23  221.05    3.55
   0  -4 -23  175.45    3.20
   0  -4  23  190.68    4.43
   0   4  23  193.98    2.99
   0   4  23  265.95   11.23
   0  -4 -24  112.35    6.07
   0   4 -24  110.83    6.43
   0  -4  24  112.52    4.41
   0   4  24   87.89    5.03
   0  -4  24  109.77    8.71
   0   4 -24  101.70    7.84
   0  -4 -24  130.26    7.88
   0  -4 -24   99.46    9.16
   0   4 -24  101.41    6.33
   0  -4  24  100.88   11.46
   0  -4 -24   59.88   48.20
   0   4  24   90.31    2.24
   0  -4 -24  106.47    2.56
   0   4 -24  114.14    2.65
   0  -4 -24   92.13    2.97
   0   4  24   99.49    5.27
   0  -4 -24   97.15    4.74
   0   4 -24  111.90    5.81
   0   4 -24   92.97    4.91
   0  -4  24  106.35    3.78
   0   4  24  101.65    4.51
   0   4 -24   99.18    4.51
   0  -4 -24  120.67    6.55
   0  -4  24  100.34    3.18
   0   4  24  120.95    6.44
   0  -4  24   95.89    3.29
   0   4  24   80.34    3.71
   0   4 -24  101.79    2.56
   0  -4 -24   79.50    2.33
   0   4  24  119.45    9.63
   0   4  24   78.83    2.05
   0  -4  24   86.51    3.07
   0   4 -25  239.96    9.80
   0  -4 -25  221.65    8.58
   0  -4  25  184.28    5.45
   0   4  25  226.89    7.75
   0   4 -25  226.45   12.11
   0  -4  25  217.40   12.08
   0  -4 -25  270.72   14.41
   0   4 -25  249.23    9.96
   0  -4 -25  258.26   65.29
   0   4  25  235.09    3.68
   0  -4 -25  212.67    3.61
   0   4 -25  248.78    3.93
   0  -4 -25  247.61    4.92
   0  -4 -25  223.79    7.08
   0   4  25  268.85    8.49
   0   4  25  228.76    6.84
   0  -4  25  253.37    5.88
   0   4 -25  218.52    6.56
   0  -4  25  248.83    4.94
   0   4  25  207.35    8.50
   0  -4  25  284.25    5.70
   0   4  25  253.63    6.42
   0  -4 -25  225.03    3.83
   0   4 -25  259.39    4.08
   0   4  25  266.93   15.17
   0   4  25  264.33    3.80
   0  -4  25  243.66    5.22
   0   4  26  264.49    8.94
   0   4 -26  253.44   10.70
   0  -4  26  194.01    5.49
   0  -4 -26  226.06    9.03
   0   4 -26  239.15   13.39
   0  -4 -26  229.35   13.45
   0   4 -26  288.11   11.20
   0  -4 -26  106.15   64.12
   0  -4  26  434.93   27.05
   0   4  26  250.82    3.82
   0   4 -26  263.41    4.11
   0  -4 -26  241.93    3.91
   0  -4 -26  258.57    5.00
   0  -4 -26  270.04    8.13
   0   4  26  293.98    9.27
   0   4  26  269.46   11.94
   0  -4  26  268.62    6.14
   0   4  26  223.39    7.35
   0   4 -26  249.58    7.20
   0   4  26  306.33   11.07
   0  -4  26  264.39    5.27
   0  -4  26  291.29    6.06
   0   4  26  304.22    7.41
   0  -4 -26  238.65    3.92
   0   4 -26  289.95    4.41
   0  -4  26  267.64    5.54
   0   4  26  272.39    3.90
   0   4 -27    8.13   11.11
   0   4  27    5.98    0.77
   0  -4  27    7.29   10.53
   0  -4 -27    9.86   66.58
   0  -4 -27   13.33    6.42
   0   4 -27   10.43    6.63
   0   4 -27   12.95    5.01
   0   4 -27    8.32    0.94
   0  -4 -27    7.13    1.36
   0  -4 -27    7.03    3.88
   0   4  27    8.82    3.63
   0   4 -27    9.44    6.27
   0   4  27   13.20    3.90
   0   4  27    7.15    2.85
   0  -4 -27    5.06    2.41
   0  -4  27    7.35    1.64
   0   4  27   18.05    7.65
   0   4 -27   11.84    3.63
   0   4  27   20.16    5.57
   0  -4  27    8.72    1.60
   0   4 -27    7.57    0.96
   0  -4  27    8.33    1.46
   0  -4 -27    6.34    2.33
   0   4  27    9.75    2.38
   0   4  27    7.59    0.86
   0   4 -28  122.63    2.91
   0   4 -28  149.17    9.55
   0  -4 -28  113.40   11.24
   0   4 -28  125.76   10.10
   0  -4 -28  101.43    6.85
   0   4  28  145.79    7.27
   0   4  28  128.65    7.29
   0   4 -28  134.63    3.16
   0  -4  28  113.72    4.18
   0   4  28  152.99    6.30
   0  -4 -28  127.04    6.04
   0   4  28  124.02    2.84
   0  -4  28  121.38    3.81
   0   4  28  185.01   10.48
   0  -4  28  128.05    4.04
   0   4  28  124.75    2.84
   0  -4 -28   88.18   82.94
   0  -4  28  201.08   20.31
   0   4  28  144.66    5.72
   0  -4  28  147.87    4.60
   0   4 -29  213.33    3.97
   0  -4 -29  224.37   15.27
   0   4 -29  216.08   12.34
   0  -4 -29  215.94    9.09
   0   4  29  194.46    8.80
   0   4 -29  230.27   13.29
   0   4  29  255.19   10.19
   0  -4 -29  224.40    7.82
   0   4  29  189.16    7.13
   0  -4  29  180.95    5.42
   0   4  29  192.71    3.46
   0  -4  29  173.56    4.61
   0   4 -29  250.98    9.73
   0  -4  29  202.98    5.03
   0   4 -29  188.27    3.91
   0   4  29  205.36    3.59
   0  -4  29  295.08   24.63
   0  -4 -29   98.54   96.14
   0  -4  29  185.35    5.13
   0   4  29  190.23    6.50
   0  -4 -30  149.37    8.46
   0   4  30  146.33    8.21
   0  -4 -30   14.20  112.53
   0  -4  30  304.81   24.93
   0   4  30  169.28    3.32
   0  -4 -30  193.49   15.36
   0   4 -30  221.34   14.55
   0   4 -30  173.18    3.59
   0  -4 -30  196.53    7.59
   0   4  30  194.33    7.28
   0  -4  30  194.15    5.69
   0  -4  30  176.29    4.61
   0   4  30  168.87    3.22
   0  -4  30  214.83    5.35
   0   4 -30  249.95   10.36
   0   4 -30  191.97    3.89
   0  -4 -30  203.53    5.96
   0   4  30  210.47    6.87
   0  -4  30  181.95    5.17
   0   4  31    9.04    6.42
   0  -4 -31    4.39    6.26
   0  -4  31   11.54   14.84
   0   4  31    1.64    0.85
   0  -4 -31    6.07   11.48
   0   4 -31    2.65   14.21
   0   4  31    8.51    3.73
   0  -4 -31    4.80    3.44
   0  -4  31    3.29    2.26
   0  -4  31    0.54    0.84
   0   4  31   -0.06    0.78
   0   4 -31   10.42    6.87
   0   4 -31    0.88    0.68
   0   4 -31    0.88    0.65
   0  -4 -31   -0.42    1.98
   0   4  31    7.64    3.11
   0  -4 -31    0.25    2.38
   0  -4  31    0.45    1.40
   0   4  32   25.28    7.90
   0  -4 -32   16.70    8.27
   0   4  32   16.21    1.36
   0   4 -32   15.37    1.28
   0   4 -32   31.77    9.42
   0  -4  32   16.55    2.29
   0   4  32   21.73    3.77
   0  -4 -32   18.24    3.44
   0  -4 -32   24.16    4.10
   0   4  32   28.12    4.38
   0  -4  32   22.38    2.87
   0  -4  32   13.11    1.50
   0   4  32   15.36    1.35
   0  -4 -32   22.20    3.08
   0   4 -32   16.45    1.37
   0  -4  32   31.45   15.31
   0   4  33  187.24    6.90
   0  -4  33  148.65    4.73
   0  -4 -33  154.90    6.85
   0  -4  33  136.14    4.06
   0  -4 -33  186.71    5.86
   0   4 -33  147.91    3.40
   0   4 -33  120.01    3.01
   0  -4  34   50.04   19.16
   0  -4  34   35.04    2.85
   0   4  34   37.05    4.58
   0  -4 -34   33.26    4.95
   0   4  34   44.49    6.17
   0  -4  34   22.67    1.78
   0  -4 -34   45.65    4.04
   0   4 -34   24.54    1.48
   0   4 -34   26.39    1.50
   0  -4 -35   22.06    5.39
   0   4  35   25.96    6.68
   0   4  35   12.67    1.34
   0  -4  35    9.88    1.37
   0   4 -35    9.04    0.98
   0  -4  35   32.06   21.42
   0   4 -35   12.57    1.23
   0  -4  35   20.95    2.95
   0  -4 -35   21.09    4.41
   0   4  35   33.34    5.31
   0   4 -36  108.59    2.63
   0  -4  36  179.15    4.80
   0   4  36  162.11    8.03
   0  -4  36  100.90    3.22
   0   4  36  111.62    3.08
   0   4 -36   99.49    2.50
   0  -4  37  119.96    3.31
   0   4 -37  127.03    2.79
   0  -4 -38    5.94    2.38
   0  -4  38    4.48    1.42
   0  -5   0    0.26    0.50
   0  -5   0    0.41    0.51
   0  -5   0    0.09    0.75
   0   5   0    1.41    1.98
   0  -5   0    1.44    0.90
   0   5   0   -0.27    0.86
   0  -5   0    0.17    0.40
   0   5   0    0.61    0.63
   0  -5   0    0.78    0.74
   0  -5   0    0.46    1.10
   0  -5   0    3.19    5.21
   0  -5   0    0.79    0.51
   0   5   0    0.44    0.66
   0   5   0    0.59    0.36
   0   5   0    1.99    0.97
   0  -5   1  316.17    3.12
   0  -5  -1  331.82    5.50
   0  -5  -1  318.56    2.86
   0   5  -1  375.07    5.88
   0  -5   1  427.13    7.19
   0   5   1  354.79    8.59
   0   5  -1  348.63    8.32
   0   5  -1  377.45    4.83
   0  -5   1  334.93    3.95
   0  -5  -1  331.63    3.85
   0   5   1  307.04    2.30
   0   5  -1  416.97    2.65
   0   5  -1  309.01    2.64
   0   5   1  383.39    4.30
   0   5  -1  361.93    3.77
   0  -5  -1  406.17    3.85
   0  -5   1  433.25    4.04
   0  -5   1  433.73    3.26
   0  -5   1  366.15    3.29
   0  -5  -1  353.09    2.79
   0  -5   1  364.09   14.29
   0  -5  -1  459.69    7.09
   0  -5  -1  224.42   13.04
   0  -5   1  451.64    7.28
   0  -5  -1  353.01    2.89
   0  -5  -1  389.13    3.59
   0  -5   1  355.51    2.95
   0  -5   1  303.21    3.20
   0  -5  -1  362.95    3.74
   0  -5   1  351.76    3.64
   0  -5  -1  332.06    3.14
   0   5   1  288.09    5.16
   0   5  -1  323.60    4.89
   0  -5  -2    8.92    0.57
   0   5  -2    8.62    1.41
   0  -5  -2    7.77    1.22
   0  -5   2    8.24    0.75
   0  -5   2    4.56    1.22
   0  -5  -2    6.62    1.16
   0   5  -2    6.18    1.05
   0   5   2    5.51    2.45
   0   5  -2    5.85    2.18
   0   5   2    8.49    0.66
   0  -5   2   11.11    0.68
   0  -5  -2    9.81    0.73
   0  -5   2   10.73    0.90
   0   5  -2    7.23    0.64
   0   5  -2    5.33    0.76
   0   5   2    9.52    0.59
   0  -5  -2    8.46    0.86
   0  -5   2   10.31    0.85
   0   5   2   10.20    1.00
   0  -5  -2    8.20    0.80
   0  -5   2   11.57    0.81
   0   5  -2    6.37    0.75
   0  -5   2   10.03    0.71
   0  -5   2    9.44    0.69
   0  -5  -2    9.55    0.68
   0  -5  -2    6.77    6.08
   0  -5   2   11.28    1.62
   0  -5  -2    9.78    0.80
   0  -5  -2   12.88    0.81
   0  -5   2    9.30    0.84
   0  -5  -2   10.76    0.99
   0  -5   2    7.60    0.91
   0   5  -2   11.67    1.02
   0  -5   3   18.28    1.88
   0  -5   3   21.87    1.18
   0   5   3   34.94    8.07
   0  -5  -3   15.90    6.63
   0   5  -3   16.21    2.38
   0   5  -3   18.95    1.59
   0  -5   3   16.07    1.71
   0   5   3   17.40    1.01
   0   5   3   17.59    2.91
   0  -5  -3   22.76    1.57
   0   5  -3   22.02    2.02
   0  -5  -3   20.87    0.73
   0  -5   3   17.90    0.99
   0  -5  -3   23.66    1.79
   0   5   3   18.41    0.67
   0  -5  -3   20.37    0.94
   0  -5   3   21.42    0.82
   0   5  -3   23.05    1.28
   0   5   3   19.65    0.75
   0   5   3   22.16    2.11
   0   5  -3   18.84    0.82
   0  -5   3   19.51    0.82
   0  -5  -3   19.57    1.03
   0   5  -3   13.45    1.88
   0  -5  -3   16.43    0.64
   0   5   3   18.63    0.99
   0  -5   3   20.06    0.99
   0   5  -3   17.39    1.01
   0  -5  -3   15.85    0.86
   0  -5   3   20.42    0.84
   0  -5   3   20.22    0.84
   0  -5  -3   17.11    0.72
   0  -5   3   20.04    0.98
   0  -5   3   25.25    0.85
   0  -5  -3   21.85    0.94
   0  -5  -3   20.88    1.00
   0  -5  -3   19.79    0.92
   0  -5   3   19.54    0.29
   0  -5   3   20.92    1.13
   0   5  -3   20.48    1.06
   0   5   3   23.43    1.65
   0  -5  -4 1720.72   10.52
   0  -5   4 1708.38    6.02
   0   5  -4 1832.81   17.80
   0   5  -4 1799.00   13.36
   0   5   4 1810.27   19.73
   0   5   4 1721.61    7.35
   0   5  -4 1750.86    7.94
   0   5   4 1706.55   11.51
   0  -5  -4 1709.73   44.28
   0  -5   4 1687.61    8.26
   0   5  -4 1705.91    8.31
   0   5  -5  723.80    4.86
   0   5  -5  770.20    6.87
   0   5  -5  779.62   11.82
   0   5  -5  721.04    9.18
   0   5   5  671.96   12.59
   0  -5   5  744.05    4.47
   0  -5  -5  651.64    4.91
   0   5   5  653.81    8.28
   0  -5  -5  714.86    3.88
   0  -5   5  696.75    5.57
   0   5   5  630.73    3.44
   0  -5  -5  740.91    5.30
   0  -5   5  712.98    3.80
   0   5  -5  820.79    6.24
   0   5  -5  655.40    4.43
   0   5   5  738.93    5.14
   0   5  -5  732.46    5.70
   0   5   5  678.39    8.41
   0  -5   5  790.14    4.94
   0   5  -5  888.15    5.49
   0  -5  -5  683.32   29.51
   0  -5   5  735.14   11.65
   0   5   5  741.76   21.25
   0  -5  -5  737.28   10.28
   0  -5   5  703.18    2.45
   0  -5   5  716.51    5.78
   0   5   6  541.57    4.72
   0  -5  -6  623.35   30.59
   0  -5   6  640.23    2.63
   0  -5   6  735.58   12.75
   0  -5  -6  584.88    4.12
   0   5  -6  687.12    6.72
   0   5   6  706.18    5.09
   0   5   6  572.25   11.83
   0   5   6  584.92    7.63
   0  -5   6  678.69   10.54
   0   5  -6  588.83    9.10
   0   5   6  560.92    4.47
   0  -5  -6  593.47    8.41
   0  -5  -6  625.17    9.95
   0  -5  -6  618.20    3.63
   0   5   6  596.53    7.59
   0  -5  -6  585.49    4.74
   0  -5   6  632.21    4.21
   0   5  -6  501.22    4.03
   0   5   6  572.99    4.69
   0   5   6  611.76    3.56
   0  -5   6  580.15    5.26
   0  -5   6  618.78    3.47
   0   5  -6  541.11    5.14
   0   5   6  619.73    4.77
   0  -5   6  684.75    2.48
   0   5  -6  577.53    5.79
   0  -5   6  593.93    5.15
   0  -5   6  717.48    5.05
   0   5   6  601.22    8.07
   0  -5   6  726.54    4.99
   0  -5  -6  584.59    3.50
   0   5   6  637.88    4.98
   0  -5  -6  631.63    4.91
   0  -5   6  647.25    3.82
   0   5  -6  612.47    5.61
   0  -5   6  608.43    5.48
   0  -5   7    4.32    0.30
   0  -5  -7    1.98    0.71
   0  -5  -7    5.06    9.38
   0  -5   7    3.36    2.62
   0  -5   7    5.09    0.96
   0   5   7    7.60    8.96
   0  -5  -7    2.13    0.58
   0   5  -7    1.97    1.06
   0   5   7    3.92    0.57
   0  -5  -7    1.05    0.66
   0   5   7    1.48    0.83
   0  -5   7    2.19    1.18
   0   5   7    2.23    3.55
   0  -5  -7    1.50    1.22
   0  -5  -7    1.39    1.13
   0  -5  -7    1.85    0.67
   0  -5  -7    3.08    0.36
   0   5   7    2.68    1.13
   0   5  -7    4.22    2.46
   0   5   7    1.37    0.78
   0   5  -7    3.84    1.25
   0  -5   7    3.38    0.33
   0  -5  -7    5.74    0.65
   0  -5   7    3.29    0.49
   0   5  -7    1.78    0.78
   0   5   7    1.82    0.43
   0   5   7    5.69    0.82
   0  -5  -7    1.57    0.57
   0  -5   7    2.27    0.61
   0   5  -7    2.85    1.03
   0   5   7    2.69    0.70
   0   5   7    1.90    0.45
   0  -5   7    1.90    0.48
   0   5   7    4.50    2.86
   0  -5  -7    2.45    0.75
   0  -5   7    1.83    0.59
   0   5   7    2.73    0.83
   0  -5   7    2.21    0.64
   0  -5   7    2.29    0.47
   0  -5  -7    2.40    1.78
   0   5   7    2.87    0.45
   0  -5  -7    1.84    0.64
   0   5   7    2.72    0.81
   0  -5   8  159.78    1.62
   0   5   8  156.28    2.73
   0  -5  -8  168.53   20.93
   0  -5   8  170.70    7.88
   0   5   8  298.92   17.59
   0  -5   8  170.27    4.86
   0  -5  -8  219.36    4.09
   0   5  -8  213.52    4.07
   0   5   8  200.14    3.07
   0   5   8  202.99    4.54
   0  -5   8  241.26    6.67
   0  -5  -8  218.17    5.83
   0   5   8  210.88    2.84
   0   5  -8  170.11    1.60
   0   5   8  195.72    2.20
   0  -5  -8  186.09    3.25
   0   5  -8  214.29    5.11
   0   5   8  202.01    3.08
   0  -5   8  231.30    3.15
   0   5   8  180.68    4.10
   0  -5   8  209.92    2.00
   0   5   8  183.03    2.15
   0  -5  -8  246.27    4.13
   0  -5  -8  164.13    1.91
   0  -5   8  217.91    3.27
   0  -5   8  159.71    2.91
   0   5  -8  161.59    1.64
   0   5   8  170.83    2.54
   0  -5   8  159.49    2.85
   0   5   8  149.02    4.52
   0  -5  -8  159.53    1.96
   0   5   8  159.33    4.14
   0  -5  -8  157.81    4.01
   0  -5  -8  187.17    6.07
   0   5  -8  166.38    5.31
   0  -5  -8  170.53    2.71
   0  -5   8  150.13    2.17
   0  -5   8  176.58    2.07
   0   5  -8  161.19    3.76
   0  -5  -8  189.54    3.27
   0   5   8  170.30    2.15
   0  -5  -9 4549.19   96.79
   0   5  -9 4756.13   19.68
   0  -5 -10  268.42   27.90
   0   5  10  352.00    4.31
   0  -5  10  359.64    2.76
   0   5  10  422.46   21.65
   0  -5  10  414.62   13.70
   0  -5  10  493.35   10.38
   0   5  10  465.90    5.42
   0   5 -10  394.19    5.92
   0  -5  10  390.05    8.87
   0  -5 -10  423.32    9.03
   0   5 -10  394.85    7.38
   0   5  10  380.03    6.40
   0  -5 -10  374.29    3.31
   0   5  10  331.34    6.29
   0  -5 -10  303.66    6.16
   0  -5  10  355.61    3.61
   0  -5 -10  336.86    4.00
   0   5  10  359.22    3.56
   0   5  10  320.75    3.11
   0   5 -10  360.83    2.49
   0   5 -10  382.39    8.17
   0  -5 -10  386.16    5.20
   0   5 -10  409.72    7.29
   0   5 -10  400.79    4.77
   0  -5  10  452.64    5.45
   0   5  10  384.45    4.57
   0   5  10  284.08    5.51
   0  -5  10  408.35    3.41
   0   5  10  305.65    3.14
   0   5 -10  360.43    6.39
   0  -5 -10  365.14    2.87
   0  -5  10  414.06    4.88
   0   5 -10  402.75    2.68
   0   5  10  354.40    3.44
   0  -5  10  370.37    3.00
   0  -5  10  348.57    4.37
   0   5  10  371.32    7.39
   0   5  11    4.07    0.98
   0  -5 -11    3.60    0.89
   0  -5  11    4.54    0.46
   0  -5 -11    2.53   12.68
   0  -5  11    7.55    6.21
   0   5  11    7.49    8.06
   0  -5  11    4.20    1.82
   0   5  11    2.98    0.76
   0  -5 -11    3.98    0.95
   0  -5  11    1.49    0.48
   0   5 -11    3.21    1.14
   0  -5  11    0.68    0.75
   0  -5 -11    4.40    1.02
   0  -5 -11    5.48    2.20
   0   5  11    2.70    1.16
   0  -5  11    5.18    1.77
   0   5 -11    4.40    1.53
   0   5 -11    2.49    0.92
   0  -5 -11    2.75    1.51
   0   5  11    4.12    1.81
   0  -5 -11    3.77    0.46
   0  -5 -11    1.32    0.95
   0  -5  11    3.96    0.54
   0  -5 -11    4.74    0.63
   0   5  11    2.92    0.52
   0   5 -11    2.76    0.33
   0   5 -11    4.60    1.28
   0   5 -11    2.79    0.95
   0   5 -11    4.18    1.21
   0   5  11    2.70    0.51
   0  -5  11    4.39    1.45
   0  -5 -11    2.95    0.77
   0   5  11    2.39    0.79
   0  -5  11    2.89    0.47
   0   5 -11    5.05    1.17
   0   5  11    3.17    0.85
   0   5  11    2.80    0.62
   0  -5 -11    9.98    6.41
   0  -5  11    3.34    0.68
   0  -5 -11    2.46    1.02
   0  -5 -11    2.92    0.45
   0   5  11    3.08    0.81
   0   5 -11    4.63    0.44
   0   5  11    5.01    0.59
   0  -5  11    3.58    0.63
   0  -5  11    5.39    0.77
   0   5  11    3.97    1.19
   0   5  12   66.74    2.21
   0  -5 -12   58.69   18.52
   0  -5  12   72.07    1.45
   0  -5  12   81.00    9.56
   0  -5  12   84.58    5.03
   0  -5  12   57.81    1.55
   0  -5 -12   63.16    2.81
   0   5  12   75.88    2.50
   0   5 -12   76.91    3.01
   0  -5 -12   63.71    2.48
   0   5 -12   64.08    3.88
   0  -5 -12   59.63    3.13
   0   5  12   61.28    2.81
   0  -5 -12   68.34    4.48
   0   5 -12   64.47    3.24
   0  -5  12   58.73    3.84
   0  -5 -12   40.11    2.72
   0  -5 -12   67.18    1.53
   0  -5 -12   65.96    1.87
   0  -5  12   71.51    1.73
   0   5  12   69.81    1.58
   0   5 -12   66.62    1.18
   0  -5 -12   51.06    1.30
   0   5  12   59.81    1.54
   0   5 -12   67.96    3.55
   0  -5 -12   65.39    2.50
   0   5 -12   64.58    2.93
   0   5 -12   64.54    2.33
   0   5  12   79.54    3.24
   0  -5  12   69.42    1.63
   0  -5  12   64.78    2.88
   0   5  12   58.45    2.17
   0   5  12   66.76    1.73
   0   5 -12   66.17    2.83
   0   5  12   70.87    2.90
   0  -5 -12   55.71    1.25
   0  -5 -12   40.21    1.34
   0   5  12   64.94    1.46
   0   5 -12   81.42    1.32
   0  -5  12   69.72    1.43
   0   5  12   70.95    3.44
   0  -5  12   69.79    2.11
   0   5  13    1.19    1.04
   0  -5 -13    1.41    0.78
   0  -5  13    1.74    0.45
   0   5  13    9.44    8.72
   0  -5  13    7.44    9.05
   0  -5 -13   10.12   16.05
   0  -5  13    1.14    1.57
   0  -5 -13    5.70    1.30
   0   5  13    2.80    0.92
   0  -5  13    5.70    1.45
   0   5 -13    4.64    1.33
   0   5 -13    2.55    1.11
   0   5 -13    8.15    2.46
   0   5  13    3.77    1.40
   0  -5  13    5.29    1.94
   0  -5 -13    9.38    3.36
   0  -5 -13    4.10    1.46
   0  -5 -13    1.26    0.44
   0  -5 -13    2.22    1.26
   0  -5 -13   -0.26    1.55
   0  -5 -13    2.03    0.54
   0  -5  13    1.65    0.49
   0   5  13    4.15    0.56
   0  -5 -13    5.21    0.77
   0   5 -13    4.16    0.43
   0   5  13    6.11    0.73
   0   5 -13    3.17    1.19
   0  -5 -13    3.54    1.04
   0   5 -13    4.24    1.02
   0   5  13    3.76    1.04
   0   5  13    2.74    1.07
   0   5  13    3.85    0.75
   0   5 -13    3.53    1.11
   0   5  13    1.58    0.84
   0  -5 -13    2.80    1.38
   0   5  13    1.97    0.41
   0   5 -13    2.21    0.37
   0  -5  13    1.26    0.53
   0  -5 -13   13.16    7.55
   0  -5  13    2.70    0.69
   0   5  13    2.11    1.23
   0  -5  13    2.06    0.69
   0  -5 -14    3.39    0.90
   0  -5  14    4.88    0.58
   0   5  14    6.26    1.08
   0  -5  14    4.93    2.35
   0  -5 -14    3.56   15.66
   0   5  14    7.11    9.19
   0  -5  14   14.00    1.03
   0  -5 -14   16.86    2.53
   0  -5 -14   19.42    1.90
   0   5 -14   16.32    1.82
   0   5  14   11.78    1.29
   0  -5 -14   15.31    2.08
   0   5 -14   14.08    3.10
   0  -5 -14   24.96    4.50
   0   5  14    8.38    1.80
   0  -5  14   19.17    2.65
   0  -5 -14    5.22    2.19
   0  -5 -14    7.48    0.67
   0  -5 -14    7.26    0.72
   0  -5  14    5.01    0.68
   0   5  14   12.72    0.70
   0   5 -14   11.49    0.61
   0  -5 -14   13.11    0.83
   0   5 -14    6.63    1.27
   0  -5 -14   10.09    1.35
   0   5 -14   11.58    1.33
   0   5 -14   10.02    1.61
   0   5  14    7.33    1.19
   0  -5  14    9.88    0.78
   0   5  14    9.94    1.25
   0   5  14   10.58    1.48
   0   5 -14   10.69    1.35
   0   5  14    8.15    1.32
   0  -5 -14    7.70    0.72
   0   5 -14    6.56    0.53
   0  -5  14    8.39    0.85
   0  -5  14   11.27    0.97
   0   5  14    6.48    1.55
   0   5  14    6.96    0.57
   0  -5 -15  326.56   38.32
   0  -5  15  433.76    4.15
   0   5  15  441.08    5.86
   0   5  15  391.38   28.17
   0  -5  15  458.75   12.92
   0  -5 -15  450.06    8.24
   0  -5  15  397.68    4.95
   0   5 -15  472.95    7.72
   0   5  15  488.60    7.43
   0   5 -15  359.47   10.56
   0   5 -15  465.70    9.85
   0  -5  15  431.67   10.88
   0  -5 -15  473.95   13.75
   0  -5 -15  436.82    9.50
   0  -5 -15  335.06    8.04
   0  -5 -15  434.44    5.08
   0  -5  15  418.46    4.54
   0   5  15  444.42    3.92
   0  -5 -15  373.26    3.40
   0   5  15  393.60    4.68
   0   5 -15  462.99    3.48
   0   5 -15  472.64    9.38
   0   5 -15  354.65    7.02
   0   5 -15  443.57    6.17
   0  -5 -15  421.78    6.85
   0   5  15  474.46    8.05
   0   5  15  451.41    8.62
   0  -5  15  448.91    4.90
   0   5  15  448.17    6.27
   0   5 -15  393.75    6.99
   0  -5 -15  367.68    3.30
   0   5  15  454.96    8.13
   0   5 -15  490.46    3.63
   0  -5  15  466.61    3.43
   0   5  15  441.61    3.71
   0   5  15  441.05    9.48
   0  -5  15  447.43    5.58
   0  -5  16    9.25    0.84
   0   5  16    8.51    1.33
   0  -5 -16    6.58   19.27
   0   5  16   23.44   16.86
   0  -5  16    7.84    2.53
   0   5 -16    8.04    1.74
   0  -5 -16    8.16    1.59
   0   5  16    7.29    1.34
   0  -5  16    7.80    1.03
   0  -5 -16   12.45    6.09
   0  -5 -16    7.50    2.01
   0  -5  16    6.91    2.34
   0   5 -16    8.36    1.66
   0  -5 -16   10.40    1.99
   0  -5 -16    6.61    2.75
   0  -5  16    9.45    0.86
   0  -5 -16    8.75    0.88
   0   5  16    7.58    0.64
   0   5 -16    8.69    0.59
   0   5  16    9.42    1.04
   0  -5 -16    9.49    0.80
   0   5 -16    5.92    1.54
   0   5 -16   11.48    1.94
   0   5 -16    6.00    1.29
   0  -5 -16    7.55    1.33
   0   5  16    9.79    1.35
   0   5  16    8.64    1.37
   0   5 -16    6.58    1.17
   0   5  16    7.11    1.28
   0  -5 -16    8.00    1.82
   0  -5 -16    6.23    0.89
   0   5 -16   10.06    0.67
   0  -5  16   10.26    1.06
   0  -5  16    8.04    0.95
   0   5  16    8.65    1.87
   0   5  16    8.82    0.64
   0  -5  17  549.79   17.87
   0   5  17  708.16   38.12
   0  -5  17  458.78    5.84
   0  -5  17  371.26    7.54
   0   5  17  470.77    7.88
   0   5 -17  459.42    8.34
   0  -5 -17  423.39    8.79
   0  -5 -17  532.42   11.42
   0  -5 -17  545.19   17.28
   0  -5  17  426.73   11.69
   0   5 -17  458.48   10.76
   0   5 -17  494.30   10.44
   0  -5 -17  442.74    9.70
   0  -5  17  432.98    4.93
   0  -5 -17  394.87    5.15
   0   5  17  442.27    4.05
   0  -5 -17  399.27    3.89
   0   5 -17  459.12    3.83
   0   5  17  360.22    4.98
   0   5 -17  462.92    9.80
   0  -5 -17  429.49    7.61
   0   5 -17  433.48    8.13
   0   5 -17  448.89    6.94
   0   5  17  495.80    8.91
   0  -5  17  429.04    5.17
   0   5  17  433.36    9.23
   0   5  17  380.87    6.46
   0   5 -17  440.52    7.78
   0   5  17  458.86    9.06
   0   5  17  418.09    6.43
   0  -5  17  432.98    4.77
   0   5 -17  495.29    4.07
   0   5  17  417.66    3.75
   0   5  17  440.20   10.27
   0  -5  17  437.38    5.87
   0  -5  18  205.76   11.58
   0   5 -18  173.14    5.54
   0  -5  18  139.08    5.39
   0  -5 -18  162.33    5.80
   0   5  18  161.25    5.03
   0  -5  18  134.97    3.50
   0  -5  18  137.36    7.13
   0   5 -18  148.01    6.50
   0  -5 -18  155.57    6.78
   0  -5 -18  150.91    9.08
   0  -5 -18  149.53    6.12
   0   5 -18  189.91    6.79
   0  -5 -18  170.32    3.46
   0  -5  18  173.58    3.31
   0   5  18  156.69    2.50
   0   5 -18  168.76    2.47
   0  -5 -18  164.53    2.61
   0   5 -18  169.56    6.00
   0   5 -18  166.90    5.24
   0   5 -18  185.01    5.10
   0   5  18  178.07    5.47
   0  -5 -18  180.18    5.12
   0  -5  18  167.83    3.37
   0   5  18  173.00    6.06
   0   5  18  156.30    4.35
   0   5 -18  169.44    4.88
   0   5  18  200.81    6.18
   0  -5  18  172.44    3.54
   0  -5 -18  132.22   34.99
   0   5  18  143.36    4.01
   0  -5  18  166.72    3.09
   0   5 -18  203.21    2.82
   0  -5 -18  126.13    2.38
   0   5  18  193.64    7.51
   0   5  18  161.13    2.44
   0  -5  18  173.26    3.81
   0  -5  19  518.66   18.58
   0   5 -19  430.99    8.86
   0  -5  19  384.66    5.89
   0  -5 -19  447.14    9.85
   0   5  19  366.99    7.83
   0  -5  19  423.66   12.66
   0   5 -19  428.06   11.50
   0  -5 -19  457.32   11.66
   0   5 -19  447.66   10.86
   0  -5 -19  406.63   10.42
   0  -5  19  402.79    5.09
   0  -5 -19  403.92    5.48
   0   5  19  451.58    4.31
   0   5 -19  456.02    4.14
   0  -5 -19  399.41    4.12
   0   5 -19  418.02    9.52
   0   5 -19  436.65    8.76
   0  -5 -19  389.61    7.61
   0   5  19  459.74    9.28
   0   5  19  328.00    6.39
   0  -5  19  466.53    6.09
   0   5  19  433.13    9.87
   0   5 -19  455.26    8.20
   0   5  19  480.84   10.35
   0  -5  19  432.22    5.87
   0   5  19  426.73    6.93
   0  -5 -19  219.94   41.64
   0  -5  19  446.69    5.37
   0  -5 -19  329.49    3.83
   0   5 -19  462.31    4.34
   0   5  19  431.99   11.20
   0  -5  19  422.20    6.09
   0   5  19  431.60    4.04
   0  -5 -20   23.65   28.32
   0  -5  20    9.35    4.63
   0  -5  20   10.30    1.60
   0  -5 -20   11.61    2.27
   0   5 -20   14.34    2.81
   0   5  20   13.63    2.19
   0  -5  20   11.32    3.47
   0   5 -20   13.79    3.06
   0  -5 -20   15.40    3.77
   0   5 -20    7.92    2.10
   0  -5 -20   12.22    3.82
   0  -5 -20    7.66    0.91
   0  -5  20    8.77    1.02
   0   5  20    8.48    0.71
   0  -5 -20    8.79    1.04
   0   5 -20   10.07    0.77
   0   5 -20   10.19    2.08
   0  -5 -20    9.30    1.65
   0   5 -20    9.68    1.70
   0   5  20   12.50    1.92
   0   5  20   13.26    2.54
   0   5  20    6.84    1.73
   0  -5  20   10.77    1.19
   0   5 -20   10.80    1.69
   0   5  20   16.13    2.50
   0  -5  20   10.66    1.21
   0   5  20   10.61    1.69
   0  -5  20    8.30    0.98
   0  -5 -20    7.49    1.04
   0   5 -20   10.69    0.85
   0  -5  20    9.23    1.12
   0   5  20   12.95    3.53
   0   5  20    8.47    0.68
   0  -5  21  102.42    9.72
   0  -5 -21  116.87   37.42
   0   5 -21  104.60    5.36
   0  -5  21   68.19    2.88
   0  -5 -21   85.97    4.92
   0   5  21   86.77    4.41
   0  -5  21   89.63    6.97
   0  -5 -21   90.82    6.60
   0   5 -21   96.31    6.41
   0  -5 -21   87.01    5.95
   0  -5 -21  107.53    8.55
   0   5 -21   94.03    5.55
   0  -5 -21   88.56    2.70
   0  -5  21   94.13    2.71
   0   5  21   90.58    2.04
   0  -5 -21   82.73    2.19
   0   5 -21   91.45    2.07
   0   5 -21  103.39    5.13
   0   5  21  113.22    5.05
   0  -5 -21   97.28    4.22
   0   5 -21   85.51    4.19
   0  -5  21   90.73    3.08
   0   5  21   78.83    3.62
   0   5  21   79.88    5.01
   0   5 -21   93.48    4.15
   0   5  21  111.26    5.44
   0  -5  21   87.60    2.81
   0   5  21  103.52    3.99
   0  -5  21  101.82    2.95
   0  -5 -21   77.46    2.16
   0   5 -21  107.41    2.32
   0  -5  21   94.79    3.12
   0   5  21   95.17    2.01
   0   5  21  122.09    7.04
   0  -5  22  497.26   20.32
   0  -5 -22  359.19   56.32
   0   5 -22  485.55   11.36
   0  -5 -22  426.18   10.65
   0   5  22  402.51    9.34
   0  -5  22  317.64    5.61
   0  -5  22  432.58   14.28
   0   5 -22  456.92   13.79
   0  -5 -22  249.98   12.94
   0  -5 -22  391.03   11.61
   0   5 -22  446.20   12.01
   0  -5 -22  407.60    5.88
   0  -5  22  460.39    6.21
   0   5  22  451.58    4.66
   0   5 -22  474.14    4.96
   0  -5 -22  398.65    4.60
   0   5 -22  491.93   11.15
   0  -5 -22  451.00    9.35
   0   5  22  511.00   10.89
   0   5 -22  424.05    9.21
   0   5  22  415.34    8.14
   0   5  22  461.00   11.98
   0  -5  22  472.85    7.02
   0   5 -22  474.23    8.66
   0  -5  22  459.51    6.51
   0   5  22  462.30   11.07
   0  -5  22  488.33    6.46
   0   5  22  544.16    8.83
   0  -5 -22  342.27    4.32
   0   5 -22  500.89    5.29
   0   5  22  459.46    4.50
   0  -5  22  430.35    6.65
   0   5  22  457.81   13.83
   0  -5 -23   66.45    4.77
   0  -5  23   45.09    2.46
   0   5  23   72.44    4.67
   0   5 -23   80.04    5.87
   0   5 -23   80.29    6.85
   0  -5  23   79.86    7.67
   0   5 -23   85.56    5.88
   0  -5 -23   89.12    8.24
   0  -5  23   92.55   10.00
   0  -5 -23  103.67   42.82
   0   5  23   74.45    1.98
   0  -5 -23   69.69    2.18
   0   5 -23   87.78    2.34
   0  -5  23   83.29    2.79
   0  -5 -23   87.84    2.96
   0   5  23   88.53    4.91
   0  -5 -23   76.24    4.19
   0   5 -23   73.15    4.32
   0   5  23   83.34    4.29
   0  -5  23   83.91    3.21
   0   5  23   81.82    6.05
   0   5 -23   89.64    4.05
   0  -5  23   82.17    2.93
   0   5  23   96.53    5.48
   0  -5  23   92.37    3.11
   0   5  23   77.25    3.79
   0   5 -23   90.30    2.41
   0  -5  23   79.86    3.00
   0   5  23   72.58    1.87
   0   5  23   85.91    7.69
   0  -5 -24   76.35    5.24
   0   5 -24   99.98    7.01
   0   5  24   78.84    5.12
   0   5 -24  101.05    8.44
   0  -5  24   81.88    8.32
   0   5 -24   95.93    6.33
   0  -5 -24   86.98    8.65
   0  -5 -24   57.39   45.31
   0   5  24   88.26    2.19
   0   5 -24   98.44    2.50
   0  -5 -24  101.27    3.20
   0  -5  24  104.77    3.16
   0  -5 -24   82.39    4.52
   0   5  24  104.90    5.62
   0   5 -24   77.10    4.73
   0   5  24   99.40    4.86
   0  -5  24   91.30    3.45
   0   5  24  108.16    7.11
   0   5 -24   96.21    4.47
   0   5  24   89.56    5.55
   0  -5  24   98.24    3.21
   0   5  24  100.46    4.46
   0  -5  24  106.69    3.42
   0   5 -24  109.89    2.66
   0   5  24   99.05    9.57
   0  -5  24   97.08    3.29
   0   5  24   90.67    2.13
   0   5 -25  492.29   13.57
   0   5  25  521.08   12.40
   0  -5 -25  467.04   11.85
   0   5 -25  480.31   16.85
   0   5 -25  523.58   14.52
   0  -5 -25  561.63   20.33
   0  -5 -25  581.89   79.91
   0   5  25  523.62    5.41
   0   5 -25  515.96    5.73
   0  -5 -25  482.58    7.02
   0  -5 -25  514.98   10.75
   0   5 -25  456.87   10.86
   0   5  25  539.71   12.18
   0  -5  25  542.79    8.06
   0   5  25  466.28    9.90
   0   5  25  503.31   14.62
   0   5 -25  538.84   10.22
   0  -5  25  500.34    7.25
   0   5  25  475.81   12.95
   0   5  25  491.18    9.48
   0  -5  25  546.46    7.93
   0   5 -25  548.64    6.03
   0  -5  25  499.43    7.64
   0   5  25  499.60    5.13
   0   5  25  454.17   18.07
   0  -5 -26   -0.70    1.85
   0   5  26    1.63    2.22
   0  -5  26    0.95    1.23
   0  -5 -26    3.40    3.42
   0   5  26    6.88    3.66
   0   5 -26    4.67    6.06
   0   5 -26    4.55    8.57
   0   5  26    0.70    0.54
   0  -5 -26    1.22    1.09
   0  -5 -26    0.29    1.48
   0  -5  26    1.39    1.22
   0   5 -26    1.35    0.61
   0   5  26    5.10    2.90
   0  -5  26    2.50    8.85
   0  -5 -26    9.48   53.34
   0   5  26    3.06    2.80
   0  -5 -26    1.01    2.11
   0  -5  26    1.92    1.42
   0   5 -26    2.92    2.40
   0   5  26    9.65    5.56
   0   5 -26    0.35    2.69
   0   5  26    5.77    4.00
   0  -5 -26    3.40    5.53
   0   5 -26    7.13    6.25
   0   5 -26    3.16    4.03
   0   5 -26    1.45    0.62
   0  -5  26    1.34    0.84
   0   5  26    0.67    0.52
   0   5  26    6.07   13.71
   0  -5  27   48.99    2.74
   0   5  27   47.23    3.90
   0   5 -27   34.25    8.41
   0  -5 -27   40.96    8.33
   0   5 -27   60.35    6.59
   0  -5 -27   42.26    2.28
   0   5  27   34.75    1.57
   0  -5 -27   49.99   61.74
   0   5 -27   38.56    1.66
   0  -5 -27   33.67    4.85
   0   5  27   44.77    5.19
   0   5  27   56.19    4.99
   0   5  27   61.77    8.87
   0  -5 -27   42.52    3.80
   0  -5  27   37.22    2.63
   0   5  27   43.49    4.28
   0   5 -27   38.48    3.92
   0   5  27   54.35    6.42
   0  -5  27   43.33    2.63
   0   5 -27   43.79    1.88
   0  -5 -27   44.17    2.99
   0  -5  27   37.44    2.22
   0   5  27   40.90    1.62
   0   5  28  226.58    3.80
   0  -5 -28  150.38   84.15
   0  -5 -28  233.64   15.51
   0   5 -28  266.28   12.39
   0   5 -28  220.54    3.90
   0  -5 -28  199.26    8.61
   0   5  28  221.61    8.98
   0   5  28  253.77    9.28
   0  -5  28  228.16    5.75
   0   5  28  282.21    8.80
   0   5  28  198.02   14.19
   0  -5  28  227.90    5.28
   0   5  28  252.74    3.97
   0   5  28  256.85   11.53
   0  -5  28  282.76    5.83
   0   5 -28  263.66    4.42
   0   5  28  280.83    7.88
   0  -5  28  267.72    5.98
   0  -5 -28  246.99    6.54
   0  -5  29  197.37    5.19
   0   5  29  233.91    7.43
   0   5  29  200.51    3.58
   0  -5 -29  141.53   91.07
   0   5 -29  224.09   12.86
   0  -5 -29  201.96   15.13
   0   5 -29  204.37    3.91
   0  -5 -29  196.29    8.74
   0   5  29  192.57    9.47
   0   5  29  216.54    9.73
   0  -5  29  190.71    5.01
   0  -5 -29  203.75    7.43
   0   5  29  254.10    8.57
   0  -5 -29  215.94    5.44
   0  -5  29  223.43    5.32
   0   5 -29  198.61    4.04
   0  -5 -29  182.56    5.67
   0   5  29  201.30    3.56
   0  -5  29  201.06    5.07
   0   5  30  253.53    7.79
   0  -5  30  193.51    4.98
   0   5 -30  174.19    3.61
   0  -5 -30  167.64   15.70
   0   5 -30  184.01   14.41
   0  -5 -30  174.10    8.75
   0   5  30  168.42    9.22
   0  -5 -30   61.08  100.52
   0  -5  30  332.68   24.51
   0  -5 -30  180.00    5.62
   0   5  30  207.54    8.13
   0  -5  30  169.70    4.57
   0  -5 -30  173.86    6.81
   0  -5 -30  196.38    5.31
   0   5 -30  234.73    9.89
   0  -5  30  205.04    5.17
   0   5 -30  196.19    3.98
   0   5  30  171.04    3.28
   0  -5  30  170.08    4.65
   0   5  30  173.03    3.30
   0   5  31   65.98    8.79
   0  -5 -31   61.77    7.82
   0  -5  31  108.85   16.69
   0  -5 -31   33.55  120.03
   0   5  31   83.92    2.35
   0   5 -31   90.91   20.68
   0  -5 -31   99.43   16.35
   0   5  31  111.49    6.62
   0  -5  31   88.41    3.52
   0  -5 -31   90.35    5.44
   0   5  31   91.80    2.43
   0  -5  31   90.93    3.50
   0   5 -31  101.54    8.71
   0  -5  31  110.79    3.98
   0   5  31  125.82    6.11
   0   5 -31   85.48    2.58
   0  -5 -31  105.88    4.63
   0   5 -31   99.95    2.88
   0   5  32   98.89    2.52
   0  -5  32   98.11    3.51
   0   5  32  111.13    2.63
   0   5 -32  116.11    3.11
   0  -5 -32  114.39    4.79
   0   5 -32   99.81    2.83
   0   5  32  123.93    7.46
   0  -5 -32  104.15    5.80
   0  -5  32  145.96   18.01
   0   5  32  173.71    7.03
   0  -5  32  114.47    4.16
   0   5  32   61.20   10.12
   0   5 -33    1.45    0.81
   0   5  33    1.71    1.08
   0   5  33   10.27    4.54
   0  -5  33    3.47    2.13
   0  -5 -33   10.37    3.28
   0   5  33    1.66    1.09
   0  -5  33    2.20    0.96
   0  -5 -33    6.45    3.73
   0   5  33   13.86    5.83
   0  -5  33   18.83   14.62
   0   5 -33    1.05    0.72
   0  -5  34    4.31    1.09
   0  -5 -34   13.31    3.66
   0   5  34   15.37    5.56
   0  -5 -34   17.44    4.12
   0   5 -34    3.38    0.84
   0  -5  34   15.50   16.49
   0   5 -34    3.76    0.86
   0   5  34   13.09    6.94
   0  -5 -34   10.00    4.25
   0   5  35   19.50    6.59
   0  -5 -35   18.73    4.19
   0  -5  35   19.39    3.12
   0  -5 -35   19.02    5.19
   0   5 -35    9.03    1.03
   0   5 -35    8.17    1.06
   0  -5  35    8.98    1.36
   0   5  35    8.05    1.22
   0  -5  35   17.26   18.95
   0   5 -36   14.06    1.19
   0  -5  36   14.27    1.48
   0   5  36   13.91    1.52
   0   5 -36   15.75    1.19
   0  -5  37    3.32    1.23
   0   5 -37    1.59    0.94
   0  -5  38   27.20    1.92
   0   6   0 3801.27   15.14
   0  -6   0 4277.19   13.77
   0  -6   1   17.11    5.74
   0  -6  -1   28.61    1.85
   0  -6  -1   11.46    6.38
   0   6   1   33.90    1.93
   0  -6   1   33.76    2.30
   0   6  -1   28.38    4.09
   0   6   1   31.00    4.27
   0  -6  -1   35.93    2.20
   0   6  -1   28.19    1.85
   0   6   1   27.06    1.41
   0  -6  -1   24.50    0.90
   0  -6   1   27.05    1.04
   0  -6  -1   28.80    1.81
   0  -6  -1   25.66    0.98
   0  -6   1   23.67    0.93
   0  -6   1   28.65    1.19
   0  -6  -1   22.79    1.00
   0   6   1   36.62    2.63
   0   6  -1   35.82    1.18
   0   6   1   33.15    1.05
   0   6  -1   28.59    1.85
   0  -6   1   24.08    1.26
   0  -6  -1   24.36    1.26
   0  -6   1   23.00    1.16
   0  -6  -1   28.22    1.57
   0   6   1   36.47    2.00
   0   6  -1   18.88    0.96
   0  -6  -1   32.02    1.21
   0  -6   1   30.84    1.23
   0  -6   1   25.27    0.94
   0  -6   1   28.50    1.08
   0  -6  -1   25.97    0.92
   0  -6  -1   19.66    0.54
   0  -6  -1   28.08    1.25
   0  -6   1   24.71    1.16
   0  -6   1   25.65    0.94
   0  -6  -1   24.06    1.03
   0  -6  -1   30.79    1.01
   0   6  -1   22.70    1.46
   0   6   1   25.12    1.74
   0   6   2   75.79    2.40
   0   6  -2   85.60    5.43
   0  -6  -2   88.00    3.27
   0   6   2   78.35    5.74
   0  -6   2   76.20    3.45
   0   6  -2   95.35    3.20
   0  -6  -2   77.27    3.09
   0   6  -2   87.22    3.37
   0  -6   2   83.99    1.84
   0  -6  -2   78.50    1.47
   0   6  -2   99.25    2.07
   0   6  -2   78.88    2.11
   0   6   2   81.06    1.57
   0   6   2   78.44    1.94
   0   6  -2   88.50    1.97
   0  -6  -2   78.78    2.02
   0  -6   2   75.54    1.59
   0  -6  -2   72.96    2.26
   0  -6  -2   66.65    1.62
   0  -6   2   87.22    1.94
   0  -6   2   85.82    1.58
   0  -6  -2   82.46    1.62
   0   6   2   87.57    2.44
   0   6   2   65.49    2.14
   0   6  -2   71.84    1.86
   0  -6   2   82.39    1.95
   0  -6  -2   79.20    1.91
   0   6  -2   61.73    1.62
   0  -6   2   94.95    1.90
   0  -6  -2   82.48    1.53
   0  -6   2   98.45    1.86
   0  -6   2   83.26    1.98
   0  -6  -2   87.18    2.05
   0  -6   2   80.66    1.55
   0  -6  -2   74.77    1.75
   0  -6  -2   84.77    1.66
   0   6   2   72.03    2.88
   0  -6   2   79.15    2.11
   0   6  -2   71.74    2.32
   0  -6   2  121.86    3.87
   0  -6  -2   60.61    9.22
   0   6  -3 1783.06    8.06
   0  -6  -3 1576.40   40.52
   0   6  -3 2156.66   15.38
   0   6  -3 1983.94   21.98
   0   6   3 1852.06   23.47
   0  -6  -3 1936.03    7.50
   0  -6   3 1815.62    8.36
   0   6   3 2077.04    9.66
   0  -6   3 1897.67    7.22
   0  -6  -3 1799.16   10.69
   0   6  -3 1763.45    7.81
   0  -6   3 1859.75    8.51
   0  -6   4 3541.51    9.59
   0  -6  -4 3257.24   14.93
   0   6   4 3051.32   11.73
   0   6  -4 3491.37   12.24
   0   6  -4 3646.54   21.62
   0   6   4 3077.32   30.50
   0  -6  -4 3441.25   62.36
   0  -6   4 3190.16   10.88
   0   6   4 2990.09   12.17
   0  -6   5  555.73    6.62
   0  -6   5  385.60    8.23
   0   6   5  379.93    4.00
   0  -6   5  408.24    8.58
   0   6   5  459.05    3.67
   0   6  -5  459.88    8.50
   0   6   5  467.31    7.57
   0   6  -5  446.67   10.59
   0  -6  -5  398.94    4.07
   0  -6   5  480.34    3.89
   0  -6   5  433.69    4.15
   0  -6   5  461.98    4.64
   0  -6  -5  443.87    3.24
   0  -6  -5  438.78    8.35
   0   6   5  414.48    7.43
   0   6  -5  454.84    9.13
   0   6   5  434.22    2.75
   0  -6  -5  435.14    5.71
   0  -6  -5  474.78    4.57
   0  -6   5  440.01    3.10
   0   6  -5  435.27    4.56
   0   6  -5  448.45    5.44
   0   6   5  391.31    5.81
   0   6  -5  545.93    3.96
   0   6  -5  454.75    5.17
   0  -6  -5  506.16    4.92
   0  -6   5  570.53    5.31
   0   6   5  419.10    2.63
   0  -6  -5  458.27    3.53
   0  -6   5  532.43    4.67
   0  -6   5  524.52    4.56
   0   6  -5  461.94    4.92
   0  -6   5  443.43    4.74
   0  -6  -5  403.39    4.55
   0  -6   5  351.78    3.07
   0  -6  -5  414.30    4.36
   0   6   5  500.30    7.93
   0   6  -5  518.08    4.06
   0  -6   5  446.70    4.96
   0   6   6 1425.14    7.71
   0   6   6 1593.54   14.17
   0  -6   6 1506.10    8.44
   0  -6  -6 1578.59    8.23
   0   6   6 1528.62    5.17
   0  -6   6 1522.83    5.64
   0   6  -6 1459.06    9.08
   0   6   6 1507.88    8.76
   0   6  -6 1405.17    9.69
   0   6  -6 1548.81    6.66
   0  -6   6 1237.65   16.05
   0  -6  -6 1584.81   49.65
   0   6   6 1478.47    7.89
   0   6  -6 1486.66   16.34
   0  -6   7  234.54    1.72
   0  -6   7  249.88    5.31
   0   6   7  208.10   18.48
   0  -6   7  206.84    7.60
   0  -6  -7  288.01   23.58
   0  -6  -7  175.17    6.63
   0   6  -7  141.53    3.65
   0  -6  -7  166.00    2.19
   0   6   7  145.84    2.79
   0  -6   7  204.62    6.44
   0   6   7  183.82    4.69
   0   6  -7  225.68    8.18
   0  -6  -7  235.45    6.80
   0  -6  -7  213.25    2.32
   0  -6   7  203.36    3.28
   0   6   7  195.34    5.06
   0  -6   7  213.06    2.72
   0  -6  -7  207.40    3.05
   0   6   7  200.91    3.02
   0   6   7  203.86    2.02
   0  -6   7  216.25    2.14
   0   6  -7  211.17    6.78
   0   6  -7  197.91    3.84
   0   6  -7  224.53    6.01
   0   6   7  213.43    3.50
   0   6   7  228.18    4.76
   0  -6  -7  200.43    3.19
   0  -6  -7  232.16    3.44
   0  -6   7  225.79    3.49
   0   6   7  220.35    2.07
   0  -6  -7  182.35    2.26
   0  -6   7  238.50    3.37
   0  -6   7  227.54    3.19
   0   6   7  196.09    2.99
   0   6  -7  195.07    4.09
   0  -6   7  223.11    3.58
   0  -6  -7  197.63    3.38
   0  -6   7  173.64    2.21
   0  -6   7  197.98    3.40
   0   6   7  212.60    5.60
   0  -6  -8 1245.73   17.64
   0  -6  -8  719.35   38.68
   0  -6   8 1046.03   17.83
   0   6  -8 1120.20    9.93
   0   6   8  953.15    7.36
   0   6   8 1035.32   11.19
   0  -6   8 1023.38   14.77
   0  -6  -8  877.18   13.83
   0   6   8  983.66   11.00
   0  -6   8  968.56    7.09
   0   6   8 1043.81    6.61
   0   6   8  926.36    4.47
   0  -6   8 1009.77    6.01
   0  -6  -8  980.51    6.79
   0   6  -8 1093.75    8.41
   0   6   8 1113.43    7.88
   0  -6   8  994.13    7.69
   0  -6  -8  966.19    5.17
   0   6  -8  967.05    4.05
   0   6   8  939.93    6.26
   0  -6   8 1051.41    4.00
   0   6  -8  928.17    8.92
   0  -6   8 1166.32    5.63
   0  -6   9    7.04    0.45
   0  -6   9   12.13    1.98
   0  -6   9    8.67    3.84
   0  -6  -9    5.90    9.30
   0  -6  -9    9.16    0.89
   0  -6  -9   16.07    1.31
   0   6  -9   14.46    1.72
   0   6   9   14.92    1.16
   0  -6  -9   19.55    2.45
   0   6   9   13.95    1.68
   0  -6   9   11.40    1.96
   0  -6   9    9.91    1.07
   0   6   9    9.08    1.96
   0  -6  -9    7.67    0.53
   0  -6  -9    3.71    1.69
   0  -6   9    6.76    0.63
   0  -6  -9    6.58    0.72
   0   6   9   13.94    0.97
   0   6  -9   13.16    0.63
   0   6   9    9.44    0.63
   0   6  -9   10.15    1.67
   0   6  -9   15.22    1.59
   0  -6  -9   12.60    1.07
   0  -6   9   14.93    0.60
   0   6   9    9.49    1.24
   0  -6   9   15.85    0.93
   0   6   9    8.28    1.20
   0   6   9    8.63    0.67
   0   6  -9   14.91    1.65
   0  -6  -9    9.04    0.65
   0  -6   9    9.10    0.79
   0  -6  -9   12.37    1.23
   0  -6   9   11.86    0.94
   0   6   9    6.87    0.76
   0   6  -9    8.05    0.59
   0  -6   9    8.98    0.70
   0  -6  -9   10.48    1.06
   0   6  -9    8.37    3.37
   0   6   9    6.62    1.31
   0  -6   9    8.95    0.91
   0   6  10  847.94    7.47
   0  -6 -10  836.93   45.34
   0  -6  10  851.04    4.38
   0  -6  10  865.69   13.46
   0  -6  10  748.01   17.62
   0  -6 -10  869.16    7.11
   0   6  10  939.27    8.27
   0   6 -10  755.88    8.87
   0   6 -10  717.39   10.59
   0  -6  10  730.67   13.27
   0  -6 -10  708.06   12.18
   0   6  10  682.05    9.13
   0  -6 -10  796.79   14.51
   0  -6 -10  753.10    4.76
   0   6  10  666.11    9.64
   0   6  10  714.51    5.40
   0   6  10  704.11    4.48
   0   6 -10  682.94    3.51
   0  -6  10  720.07    5.35
   0  -6 -10  687.87    5.95
   0   6 -10  491.58   10.04
   0  -6  10  698.58    6.37
   0  -6  10  826.67    6.05
   0   6  10  706.71    6.87
   0   6  10  631.57    8.95
   0  -6  10  819.12    4.39
   0   6  10  673.14    4.54
   0  -6 -10  693.34    4.48
   0  -6  10  795.21    6.43
   0  -6 -10  791.34    8.10
   0  -6  10  804.21    7.37
   0   6  10  687.35    5.14
   0   6 -10  772.92    3.85
   0  -6  10  726.84    4.48
   0  -6 -10  693.49    6.93
   0   6  10  748.31   11.19
   0  -6  10  730.05    6.81
   0  -6  11  342.83    2.96
   0   6  11  279.05    4.58
   0  -6  11  403.47    9.90
   0  -6  11  311.97   13.25
   0  -6 -11  358.67    5.04
   0   6 -11  342.58    6.05
   0   6  11  310.23    4.99
   0  -6 -11  368.03    6.07
   0  -6 -11  345.71    9.22
   0   6  11  326.16    6.52
   0  -6  11  331.71    9.07
   0   6  11  311.30    6.83
   0  -6 -11  344.37    3.41
   0  -6 -11  244.05    8.43
   0  -6  11  348.75    3.90
   0  -6 -11  299.81    4.06
   0   6  11  347.84    3.75
   0   6  11  285.78    3.03
   0   6 -11  337.26    2.59
   0   6 -11  355.95    8.54
   0   6 -11  351.71    7.31
   0  -6  11  381.04    3.36
   0  -6  11  303.32    4.23
   0   6  11  407.13    7.43
   0   6  11  352.09    5.07
   0  -6 -11  325.56    5.19
   0   6  11  328.96    3.40
   0   6 -11  324.27    6.62
   0  -6 -11  326.23    3.13
   0   6  11  409.66    6.97
   0  -6  11  360.04    4.48
   0  -6  11  302.38    4.56
   0   6 -11  372.88    2.78
   0   6  11  337.80    3.57
   0  -6 -11  295.28    4.66
   0  -6  11  348.80    3.13
   0   6  11  340.14    7.56
   0  -6  11  323.21    4.57
   0   6 -12 1761.65   14.28
   0  -6 -12 1598.22   20.74
   0   6  12 1648.88   14.56
   0   6 -12 1730.32   18.71
   0   6  12 1533.99   15.42
   0   6 -12 1782.54    6.10
   0   6  12 1976.33    8.50
   0  -6  12 1699.81    8.77
   0  -6 -12 1802.88   10.09
   0   6  12 1979.28   12.34
   0  -6  12 1901.24   11.63
   0  -6  12 1687.23   30.74
   0  -6 -12 1692.89    7.17
   0  -6 -12 2104.29   14.24
   0   6 -12 1940.74    6.48
   0  -6 -12 1172.32   57.79
   0  -6  12 1785.15    7.07
   0   6  13   68.38    2.63
   0  -6  13   72.44    1.55
   0  -6 -13   67.85   19.99
   0  -6  13   72.19   10.09
   0  -6  13   80.90    5.05
   0   6 -13   64.40    3.24
   0  -6 -13   57.29    2.86
   0   6  13   63.35    2.62
   0   6  13   58.68    3.20
   0   6 -13   64.74    3.56
   0   6 -13   64.16    4.73
   0  -6 -13   72.51    5.62
   0  -6  13   51.80    3.97
   0  -6 -13   71.25    1.69
   0  -6 -13   54.68    3.03
   0  -6 -13   59.21    4.87
   0  -6  13   71.52    1.90
   0  -6 -13   69.83    2.07
   0   6  13   57.67    1.57
   0   6  13   51.76    1.57
   0   6 -13   70.25    1.34
   0   6 -13   59.79    3.45
   0   6 -13   57.04    3.00
   0  -6 -13   58.66    2.47
   0  -6  13   51.70    2.64
   0   6  13   73.78    3.48
   0   6  13   73.81    2.69
   0  -6  13   67.65    1.73
   0   6 -13   59.68    2.90
   0  -6 -13   65.41    2.77
   0  -6  13   72.13    2.20
   0  -6 -13   71.40    1.59
   0   6  13   68.58    3.09
   0   6 -13   87.36    1.51
   0   6  13   72.52    1.64
   0  -6 -13   66.14    2.50
   0  -6  13   65.75    1.52
   0  -6  13   67.87    2.26
   0   6  13   70.59    3.86
   0   6  14 1023.70    9.51
   0  -6  14  966.15    6.13
   0  -6 -14  541.31   44.22
   0  -6  14  961.05   27.25
   0  -6  14  906.88   16.99
   0   6 -14  906.47   10.86
   0   6  14  941.58   10.43
   0  -6 -14  948.68   17.85
   0   6 -14  831.27   12.95
   0  -6  14  855.26   15.58
   0   6 -14  775.28   15.42
   0   6  14  828.84   10.86
   0  -6 -14  881.98    6.13
   0  -6 -14  811.83    7.06
   0  -6  14  825.96    6.42
   0   6  14  900.15    5.97
   0   6 -14  892.97    4.77
   0   6  14  722.33    5.93
   0   6 -14  941.67   13.35
   0   6 -14  614.96    9.49
   0   6  14  886.62   11.19
   0   6  14  876.72   12.07
   0  -6  14  941.51    6.58
   0   6  14  821.62    8.98
   0  -6  14  767.58    8.99
   0   6 -14  880.92   10.90
   0  -6  14  877.35    7.54
   0  -6 -14  875.29   10.01
   0  -6 -14  714.33    4.95
   0   6  14  849.14   11.07
   0   6 -14  992.57    5.09
   0  -6 -14  892.24    8.87
   0  -6  14  776.89    4.70
   0   6  14  778.76   12.77
   0   6  14  857.64    5.50
   0  -6  14  883.14    8.12
   0  -6  15  291.58    3.54
   0   6  15  306.07    5.56
   0  -6  15  305.75   10.40
   0   6 -15  310.27    6.62
   0   6  15  247.58    5.64
   0  -6 -15  294.83    6.70
   0  -6 -15  298.92   11.33
   0   6 -15  305.87    8.15
   0   6  15  252.23    6.73
   0  -6  15  297.93    9.51
   0  -6 -15  299.12    3.76
   0  -6 -15  291.93    7.38
   0  -6  15  294.67    4.02
   0  -6 -15  269.06    4.24
   0   6  15  315.57    3.51
   0   6  15  318.32    4.17
   0   6 -15  338.78    3.15
   0   6 -15  304.24    7.94
   0   6  15  291.24    6.60
   0   6 -15  313.07    6.82
   0  -6 -15  271.18    5.56
   0   6  15  318.54    7.61
   0  -6  15  382.58    7.16
   0   6  15  308.57    5.75
   0  -6  15  316.52    4.04
   0   6 -15  281.90    6.21
   0   6  15  288.81    6.82
   0  -6 -15  288.62    3.25
   0  -6  15  312.10    4.66
   0   6 -15  342.62    3.25
   0  -6 -15  261.42    5.07
   0  -6  15  306.54    2.98
   0   6  15  303.12    3.26
   0   6  15  280.47    7.96
   0  -6  15  305.11    4.93
   0  -6  16  300.51    3.73
   0   6  16  296.74    5.63
   0  -6  16  406.25   14.37
   0  -6 -16  296.17    7.06
   0   6  16  271.77    6.07
   0   6 -16  291.22    6.75
   0   6 -16  291.11    8.44
   0  -6 -16  341.87   13.13
   0  -6  16  251.13    9.11
   0  -6 -16  171.58    9.06
   0  -6 -16  288.99    4.50
   0  -6  16  309.30    4.23
   0   6  16  286.35    3.35
   0   6 -16  290.40    3.03
   0   6  16  221.00    3.76
   0   6 -16  305.42    8.18
   0   6 -16  279.94    6.59
   0  -6 -16  275.81    5.85
   0   6  16  289.31    6.77
   0  -6  16  295.96    4.09
   0   6  16  304.39    7.62
   0   6  16  296.43    5.89
   0  -6  16  228.59    6.56
   0   6 -16  245.23    5.92
   0  -6 -16  210.86    3.00
   0  -6  16  323.71    4.84
   0   6  16  328.28    7.50
   0   6 -16  346.23    3.37
   0  -6 -16  305.11    5.53
   0  -6  16  300.02    3.05
   0   6  16  309.09    8.76
   0  -6  16  297.90    5.01
   0   6  16  287.71    3.19
   0   6  17    3.77    1.52
   0  -6 -17    1.02    1.13
   0  -6  17    4.09    0.70
   0  -6 -17   12.45   21.15
   0  -6  17    3.79    3.07
   0   6 -17    9.85    2.43
   0   6  17    7.14    1.61
   0  -6 -17    6.92    1.66
   0   6 -17    7.44    2.02
   0  -6  17    6.09    2.58
   0  -6 -17    3.08    2.54
   0  -6 -17    4.34    2.17
   0  -6 -17    4.84    0.75
   0  -6  17    4.01    0.70
   0   6  17    6.63    0.62
   0   6 -17    6.73    0.60
   0   6 -17    3.59    1.59
   0  -6 -17    6.09    1.41
   0   6  17    4.24    1.29
   0   6 -17    7.37    1.47
   0   6  17    4.78    1.50
   0   6 -17    7.29    1.41
   0   6  17    4.59    1.54
   0  -6  17    4.82    0.87
   0  -6 -17    8.20    2.06
   0   6  17    4.78    1.39
   0   6 -17    4.87    0.58
   0  -6 -17    4.83    1.23
   0   6  17    3.81    0.47
   0  -6  17    4.83    0.88
   0   6  17    4.56    2.22
   0  -6  18    2.40    2.90
   0  -6 -18    8.61   22.58
   0   6  18    4.26    1.67
   0  -6 -18    4.71    1.89
   0   6 -18    5.50    2.50
   0  -6  18    7.74    3.31
   0   6 -18    5.89    2.21
   0  -6 -18    4.06    2.47
   0   6 -18    4.55    1.59
   0  -6 -18    7.74    3.20
   0  -6  18    2.33    0.66
   0  -6 -18    1.91    0.66
   0   6  18    3.11    0.50
   0   6 -18    2.98    0.45
   0   6 -18    3.07    1.65
   0   6 -18    4.92    1.41
   0   6  18    3.51    1.29
   0  -6  18    3.94    0.96
   0   6  18    3.32    1.67
   0  -6 -18    1.49    1.16
   0   6 -18    3.90    1.33
   0   6  18    2.51    1.61
   0  -6 -18    6.64    2.21
   0   6  18    2.23    1.42
   0  -6 -18    1.14    1.12
   0  -6  18    1.53    0.54
   0   6  18    2.55    1.66
   0  -6  18    2.40    0.76
   0  -6 -18    2.26    1.02
   0   6  18    4.57    2.36
   0  -6  18    2.92    0.76
   0   6  18    2.55    0.42
   0   6  19   19.24    2.26
   0  -6  19   22.92    1.40
   0  -6 -19   15.50   23.77
   0  -6 -19   32.47    3.05
   0   6  19   26.61    2.64
   0   6 -19   30.30    3.41
   0  -6  19   28.55    4.44
   0   6 -19   30.40    3.72
   0  -6 -19   25.05    4.53
   0   6 -19   23.98    2.89
   0  -6  19   20.69    1.32
   0  -6 -19   21.41    1.40
   0   6  19   26.96    1.15
   0   6 -19   27.99    1.16
   0   6 -19   24.42    2.79
   0  -6  19   24.33    1.94
   0  -6 -19   27.22    2.30
   0   6 -19   24.73    2.51
   0   6  19   25.60    2.54
   0   6  19   24.80    2.84
   0   6  19   32.12    2.61
   0  -6  19   28.97    1.64
   0   6 -19   27.24    2.34
   0   6  19   25.87    2.74
   0  -6  19   25.63    1.58
   0   6 -19   26.42    1.18
   0  -6 -19   24.27    1.92
   0   6  19   23.33    1.01
   0   6  19   20.51    3.67
   0  -6  19   22.93    1.61
   0   6  20  458.95    8.14
   0  -6  20  480.55    5.91
   0  -6 -20  425.64   52.15
   0  -6  20  483.06   18.41
   0   6 -20  427.62    9.74
   0  -6 -20  379.66    9.17
   0   6  20  416.71    9.27
   0   6 -20  395.72   11.98
   0  -6  20  375.91   12.92
   0  -6 -20  356.94   14.39
   0  -6 -20  382.05   10.51
   0   6 -20  464.43   11.80
   0  -6 -20  403.50    5.72
   0  -6  20  449.93    5.84
   0   6  20  398.03    4.25
   0   6 -20  433.17    4.41
   0   6 -20  435.44   10.26
   0  -6 -20  411.51    8.12
   0   6 -20  406.35    8.85
   0   6  20  451.86    9.80
   0   6  20  395.96    7.89
   0  -6  20  477.06    6.37
   0   6  20  487.64   11.64
   0   6 -20  418.13    8.20
   0   6  20  479.49   11.06
   0  -6  20  450.84    6.41
   0   6 -20  508.94    4.96
   0  -6 -20  409.78    7.22
   0  -6  20  427.02    6.59
   0   6  20  431.54    4.23
   0   6  20  366.97   11.36
   0  -6  21   21.15    1.46
   0   6  21   23.52    2.49
   0  -6  21   21.94    5.78
   0  -6 -21   36.34   30.77
   0   6 -21   31.17    4.15
   0  -6 -21   19.30    2.80
   0   6  21   19.67    2.87
   0  -6  21   28.20    5.41
   0   6 -21   23.80    4.19
   0   6 -21   24.04    3.18
   0  -6 -21   15.81    4.62
   0  -6  21   22.60    1.48
   0  -6 -21   22.94    1.51
   0   6  21   22.70    1.07
   0   6 -21   25.63    1.21
   0   6 -21   27.80    3.12
   0   6  21   22.69    2.70
   0  -6 -21   22.83    2.34
   0   6 -21   23.72    2.48
   0   6  21   21.96    2.57
   0  -6  21   24.97    1.74
   0   6  21   30.61    3.70
   0   6 -21   26.62    2.53
   0  -6  21   23.15    1.63
   0   6  21   23.66    3.00
   0  -6 -21   29.30    3.52
   0   6 -21   28.91    1.33
   0  -6 -21   22.17    2.03
   0   6  21   23.09    1.07
   0   6  21   31.01    4.94
   0  -6  21   21.78    1.66
   0   6  22    3.53    2.06
   0  -6  22    2.84    1.03
   0  -6 -22   -0.44    1.30
   0  -6 -22    3.69   32.96
   0  -6  22   -0.30    3.88
   0   6  22    2.89    2.34
   0   6 -22    4.25    3.77
   0  -6 -22    1.78    2.35
   0   6 -22    5.10    3.75
   0  -6  22    4.81    4.92
   0   6 -22    1.53    2.24
   0  -6 -22    6.00    4.31
   0  -6  22    3.19    1.02
   0  -6 -22    1.12    0.66
   0   6  22    0.26    0.41
   0   6 -22    1.53    0.56
   0   6 -22    3.84    2.26
   0   6  22    2.79    1.67
   0   6 -22    1.82    1.66
   0  -6 -22    1.08    1.53
   0  -6  22    1.79    1.04
   0   6  22    4.48    2.38
   0   6 -22    2.84    1.64
   0   6  22    5.31    2.92
   0   6  22    3.97    2.27
   0   6 -22    2.75    0.67
   0  -6 -22    0.97    1.25
   0  -6  22    2.56    0.98
   0  -6  22    0.78    0.89
   0   6  22    1.62    0.49
   0   6  22    6.06    4.64
   0  -6  23   19.25    1.60
   0   6  23   27.01    3.06
   0  -6  23   32.73    8.81
   0  -6 -23   12.70   36.25
   0  -6 -23   10.25    2.96
   0   6 -23   14.31    5.08
   0  -6  23   19.27    6.68
   0  -6 -23   18.83    5.49
   0   6 -23   24.35    3.73
   0  -6 -23   21.69    1.64
   0  -6  23   25.68    1.75
   0   6  23   14.13    0.98
   0   6 -23   19.16    1.20
   0   6 -23   24.62    3.64
   0   6  23   24.90    3.11
   0   6 -23   15.97    2.58
   0  -6 -23   16.80    2.23
   0   6  23   20.94    3.11
   0  -6  23   17.39    1.64
   0   6  23   24.04    4.09
   0   6 -23   18.07    2.44
   0   6  23   23.55    3.48
   0  -6  23   22.19    1.77
   0   6 -23   22.72    1.32
   0  -6 -23   19.33    2.14
   0   6  23   20.55    1.10
   0  -6  23   22.16    1.78
   0   6  23   29.06    6.75
   0  -6  24  356.65    6.10
   0   6  24  384.94    8.62
   0   6  24  290.70    9.21
   0  -6 -24  295.00    9.27
   0   6 -24  319.92   13.60
   0   6 -24  363.74   12.03
   0  -6 -24  337.48   15.79
   0  -6 -24  254.27   54.80
   0   6  24  351.30    4.40
   0   6 -24  364.15    4.79
   0  -6 -24  363.57    6.10
   0  -6  24  337.97    5.65
   0   6 -24  324.15    9.03
   0   6  24  412.53   10.71
   0  -6  24  351.23    6.26
   0   6  24  341.88   12.00
   0   6  24  296.55    8.26
   0  -6 -24  339.15    8.37
   0   6 -24  355.83    8.18
   0   6  24  366.05   10.86
   0  -6  24  348.95    6.13
   0   6 -24  392.97    5.07
   0  -6 -24  354.09    7.30
   0  -6  24  328.96    6.19
   0   6  24  314.42    3.92
   0   6  24  384.75   16.40
   0   6  25   79.88    4.54
   0  -6  25   79.51    3.06
   0  -6 -25   76.15    5.54
   0   6  25   91.65    6.41
   0   6 -25   81.37    9.59
   0   6 -25   82.89    6.44
   0  -6 -25   82.75    9.47
   0  -6 -25   71.12   47.93
   0   6  25   82.98    2.18
   0   6 -25   82.42    2.35
   0  -6 -25   81.35    3.05
   0   6 -25   81.72    5.16
   0   6  25   83.95    5.36
   0  -6 -25   85.40    4.70
   0  -6  25   85.25    3.26
   0   6  25   88.88    7.28
   0   6  25   90.04    5.53
   0   6 -25   78.57    4.58
   0  -6  25   85.09    3.23
   0   6  25  112.98    6.98
   0   6 -25   84.32    2.43
   0  -6 -25   75.45    3.68
   0   6  25   92.97   12.63
   0  -6  25   83.11    3.28
   0   6  25   78.92    2.04
   0   6  26  113.58    5.52
   0  -6  26   94.67    3.57
   0   6  26   81.35    5.99
   0  -6 -26   75.53    5.57
   0   6 -26   73.22   12.07
   0   6  26   74.04    2.13
   0  -6 -26   89.09    3.12
   0  -6 -26   73.86    3.72
   0   6 -26   80.88    2.35
   0   6  26   93.85    5.76
   0  -6 -26   98.24   57.09
   0  -6  26  146.64   16.32
   0  -6  26   77.57    3.28
   0   6  26   89.13    5.70
   0  -6 -26   76.83    4.55
   0   6 -26   62.79    4.61
   0   6  26   79.99    6.32
   0  -6  26   75.95    3.21
   0  -6 -26   91.86   10.29
   0   6 -26  100.26    7.32
   0   6 -26   91.06    2.56
   0   6  26   84.97   17.71
   0   6  26   86.62    2.19
   0  -6  26   82.77    3.28
   0   6  27   92.77    5.21
   0  -6  27   73.79    3.13
   0   6 -27   97.60    8.05
   0  -6 -27   78.04   10.20
   0  -6 -27   73.25    2.84
   0  -6 -27   72.22    5.66
   0   6  27   62.61    6.31
   0   6  27   66.26    2.12
   0   6 -27   67.03    2.20
   0   6  27   82.74    5.75
   0  -6 -27   60.53   61.39
   0  -6  27   69.21    3.04
   0   6  27   91.05    5.99
   0  -6 -27   82.23    3.47
   0  -6  27   78.37    3.28
   0   6  27   92.65    7.57
   0   6 -27   76.57    2.42
   0  -6 -27   74.64    3.82
   0   6  27   71.00    2.13
   0  -6  27   71.40    3.07
   0  -6  28    4.01    1.41
   0   6  28    9.75    3.68
   0  -6 -28    1.53    2.01
   0  -6 -28   10.62    8.64
   0   6 -28    5.82   10.12
   0   6 -28    9.91    6.41
   0  -6 -28    5.16    1.36
   0   6  28    4.84    0.76
   0  -6 -28    8.28   63.83
   0  -6  28    1.26    8.90
   0   6 -28    5.30    0.79
   0  -6 -28   14.09    4.79
   0   6  28    9.88    5.29
   0   6  28   12.99    4.25
   0  -6  28    6.09    1.84
   0  -6 -28    4.95    2.32
   0   6  28   11.96    4.30
   0   6  28   15.15   10.38
   0  -6 -28    7.66    1.87
   0   6  28   17.59    6.54
   0  -6  28    5.52    1.80
   0   6 -28   10.01    4.20
   0   6 -28    4.41    0.81
   0  -6 -28    4.47    1.98
   0  -6  28    4.48    1.14
   0   6  28    3.09    0.66
   0   6  29   41.10    4.75
   0  -6  29   27.46    2.12
   0   6  29   24.05    1.35
   0  -6 -29   14.61   73.94
   0  -6  29   54.11   13.32
   0   6 -29   25.46   13.46
   0   6 -29   33.14    9.18
   0  -6 -29   35.48   11.09
   0   6 -29   24.81    1.47
   0   6  29   21.84    6.74
   0  -6 -29   28.79    5.83
   0   6  29   30.88    5.61
   0  -6 -29   29.03    3.44
   0   6  29   35.43    5.28
   0  -6 -29   26.42    2.60
   0  -6  29   33.35    2.59
   0   6  29   44.31    9.10
   0  -6 -29   25.66    2.81
   0   6  29   25.25    1.38
   0  -6  29   26.51    2.05
   0   6 -29   27.59    1.58
   0   6  30  403.05    5.02
   0  -6  30  530.03   26.68
   0  -6 -30  178.90   99.01
   0   6 -30  356.79   25.85
   0  -6 -30  366.66   21.64
   0   6 -30  426.44    5.76
   0   6  30  333.48   12.88
   0  -6 -30  382.26   10.77
   0   6  30  482.57   14.15
   0  -6 -30  359.87    9.45
   0   6  30  536.11   12.67
   0  -6 -30  431.01    7.51
   0  -6  30  509.52    8.00
   0  -6 -30  484.45    8.80
   0   6 -30  463.91    6.17
   0  -6  30  471.89    7.52
   0   6  30  458.10   10.81
   0  -6  30  409.69    7.25
   0   6  30  428.53    5.13
   0   6  31   16.85    9.70
   0   6  31   14.40    1.10
   0   6  31   12.23    1.00
   0  -6  31   13.68    1.56
   0   6 -31   26.43    7.33
   0   6 -31   16.03    1.29
   0   6 -31   13.02    1.14
   0  -6 -31   17.17    3.41
   0   6  31   24.24    5.52
   0  -6 -31   30.10  103.71
   0  -6  31   32.52   12.71
   0  -6  31   16.60    2.11
   0  -6 -31   21.59    3.07
   0   6  31   32.19    5.29
   0  -6 -31   17.72    2.88
   0   6  32    5.63    0.92
   0  -6  32    9.51    1.33
   0   6  32   11.36    1.05
   0   6 -32   16.65    9.28
   0   6 -32   13.27    1.23
   0  -6 -32   19.26    3.27
   0  -6  32   16.73   12.59
   0  -6 -32    3.61  125.86
   0  -6 -32   17.37    3.55
   0   6  32   20.06    6.78
   0   6 -32    6.85    0.96
   0  -6 -32   13.86    2.94
   0  -6  32   15.62    2.35
   0   6  32   26.81    5.51
   0  -6 -33   18.18    3.34
   0   6  33   20.31    6.45
   0  -6 -33   21.20    3.81
   0   6  33   22.69    8.09
   0  -6 -33   13.55    3.74
   0  -6  33    7.82    1.26
   0   6  33    6.10    1.04
   0   6 -33   10.15    1.07
   0  -6  33   33.83   14.44
   0   6  33    8.11    1.03
   0  -6 -34   18.84    3.65
   0  -6  34   10.39    1.38
   0  -6 -34   17.87    4.42
   0   6  34   23.19    9.71
   0  -6  34   21.98   15.31
   0   6 -34   12.36    1.05
   0   6 -34   12.35    1.12
   0   6 -35   17.02    1.21
   0  -6  35   17.22    1.53
   0   6  35   18.23    1.54
   0   6 -35   21.69    1.39
   0  -6 -35   23.03    4.21
   0   6 -36  164.52    3.13
   0  -6 -36  157.51    4.54
   0  -6  36  155.37    3.87
   0   6 -37    9.37    1.15
   0   6 -37    9.17    1.10
   0  -6  37    9.76    1.38
   0  -7   0    0.83    0.56
   0  -7   0    0.88    0.55
   0  -7   0    0.01    0.58
   0  -7   0    0.72    0.49
   0  -7   0    0.31    0.54
   0  -7   0    0.27    0.75
   0  -7   0    0.45    0.63
   0   7   0    0.87    0.77
   0   7   0    0.93    0.63
   0  -7   0    0.13    0.52
   0  -7   0    0.80    0.39
   0   7   0    3.37    5.39
   0   7   0    1.97    1.40
   0  -7   0    0.21    0.83
   0   7   0    2.05    1.63
   0  -7   0    0.94    0.34
   0  -7   0    0.41    0.85
   0  -7   0    1.26    5.44
   0   7  -1  106.49    3.68
   0   7   1  118.51    3.60
   0  -7  -1  119.65    4.06
   0   7   1  122.84    8.78
   0  -7   1  117.77    4.35
   0  -7  -1   96.94    1.79
   0  -7  -1  104.65    3.41
   0  -7   1   88.29    1.79
   0   7   1  104.84    2.25
   0   7  -1  148.07    2.89
   0   7   1  111.60    3.06
   0   7   1   94.94    1.60
   0   7  -1  108.07    2.12
   0  -7   1   87.98    2.33
   0  -7  -1   81.94    2.17
   0  -7   1   79.87    1.85
   0  -7  -1   87.48    2.26
   0  -7   1   89.98    2.07
   0  -7  -1   88.14    2.01
   0  -7   1   87.28    1.68
   0  -7  -1   82.20    1.67
   0   7  -1   85.90    2.39
   0   7   1   68.12    2.30
   0  -7  -1   97.92    2.29
   0  -7   1  101.12    2.32
   0   7  -1  105.79    2.00
   0   7   1   85.71    1.39
   0  -7  -1   86.11    1.75
   0  -7   1  112.15    2.14
   0  -7   1   77.67    7.77
   0  -7   1   97.12    2.34
   0  -7  -1   67.07    8.88
   0  -7  -1   99.58    2.14
   0   7  -1  108.89    1.94
   0  -7   1   93.72    2.31
   0  -7   1   84.77    1.70
   0  -7  -1   92.03    1.84
   0  -7   1   82.02    1.91
   0  -7  -1  105.91    2.43
   0   7   1   66.36    2.72
   0   7  -1   93.41    2.95
   0  -7  -2  347.75    5.64
   0  -7   2  266.16    4.17
   0  -7  -2  151.96   13.11
   0  -7   2  287.68    3.35
   0   7   2  220.91    4.16
   0   7  -2  248.01    5.80
   0   7  -2  211.29    9.71
   0  -7   2  242.90    6.39
   0  -7  -2  281.10    6.19
   0  -7  -2  235.98    2.69
   0  -7  -2  239.57    5.46
   0  -7   2  251.01    3.17
   0   7   2  210.63    3.11
   0   7   2  235.03    3.85
   0   7   2  233.07    2.05
   0   7  -2  215.00    3.18
   0  -7   2  269.31    3.54
   0  -7  -2  252.87    2.89
   0  -7   2  255.65    2.91
   0  -7  -2  251.83    3.33
   0  -7  -2  268.01    3.64
   0  -7  -2  239.25    3.67
   0  -7   2  253.39    3.67
   0  -7   2  274.07    3.03
   0  -7  -2  226.17    2.91
   0   7   2  194.81    3.98
   0   7  -2  277.00    4.06
   0  -7   2  266.06    3.76
   0   7  -2  211.17    2.98
   0  -7  -2  232.11    3.51
   0  -7   2  257.47    3.17
   0  -7   2  265.61    3.36
   0  -7  -2  220.33    2.68
   0  -7  -2  227.08    3.51
   0  -7  -2  227.03    3.73
   0  -7   2  231.48    3.74
   0  -7   2  230.25    2.85
   0  -7  -2  209.46    1.63
   0   7  -2  246.21    4.44
   0   7   2  196.93    4.85
   0   7  -3  217.72    5.99
   0   7  -3  203.27    9.20
   0   7   3  195.16    3.04
   0  -7   3  222.60    6.32
   0  -7  -3  206.08    2.41
   0  -7  -3  195.04    5.24
   0  -7   3  187.64    2.76
   0  -7  -3  195.09    3.20
   0  -7   3  196.92    2.48
   0  -7  -3  188.36    3.60
   0   7  -3  222.55    4.55
   0   7   3  197.97    3.09
   0  -7  -3  183.02    2.89
   0  -7   3  204.35    3.04
   0  -7   3  219.94    2.74
   0  -7  -3  199.33    2.64
   0  -7  -3  207.51    3.26
   0  -7  -3  169.30    2.52
   0  -7   3  161.23    2.34
   0  -7  -3  209.73    3.52
   0  -7   3  209.57    3.45
   0   7  -3  260.47    3.74
   0   7   3  170.07    3.85
   0  -7  -3  216.42    3.43
   0   7   3  213.11    2.56
   0   7  -3  184.41    3.10
   0  -7   3  228.19    3.55
   0  -7  -3  213.55    2.63
   0  -7   3  223.07    3.16
   0  -7   3  221.20    3.09
   0   7   3  200.68    3.10
   0  -7  -3  133.30   13.70
   0  -7   3  204.44    3.00
   0  -7   3  316.28    6.02
   0  -7   3  189.68    3.39
   0   7   3  196.65    5.00
   0   7  -3  160.03    3.22
   0  -7  -4  153.46    4.98
   0  -7   4  152.50    2.63
   0   7   4  124.65    5.28
   0  -7  -4  143.62    1.98
   0   7  -4  185.87    4.52
   0   7   4  198.73    3.24
   0  -7  -4  148.73    3.43
   0  -7  -4  156.71    2.85
   0  -7   4  140.07    1.91
   0   7  -4  166.17    5.87
   0  -7   4  178.25    5.81
   0   7  -4  160.13    8.13
   0   7   4  126.96    1.76
   0  -7  -4  124.45    2.41
   0  -7  -4  153.78    2.49
   0  -7   4  154.29    2.34
   0  -7   4  153.35    2.66
   0   7  -4  169.35    2.88
   0   7   4  109.30    3.20
   0  -7   4  196.50    3.37
   0   7  -4  158.05    3.40
   0  -7  -4  159.48    2.97
   0   7   4  140.23    1.51
   0  -7   4  160.86    2.68
   0  -7  -4  174.90    2.39
   0  -7   4  186.24    2.92
   0  -7   4  179.89    4.82
   0  -7  -4   66.33    3.31
   0  -7   4  211.29    3.45
   0  -7   4  156.03    2.31
   0  -7  -4  148.48    2.93
   0   7  -4  156.83    3.03
   0  -7  -4  150.80    2.87
   0  -7   4  145.27    2.88
   0  -7  -4  130.10    2.26
   0   7   4  136.74    1.55
   0  -7   4  147.55    3.05
   0   7   4  162.47    4.79
   0   7  -4  143.01    2.76
   0  -7   5    2.85    0.76
   0  -7  -5    3.26    7.92
   0  -7  -5    5.70    2.00
   0  -7   5    2.73    1.76
   0   7   5    7.85    1.04
   0  -7   5    6.68    1.65
   0   7  -5   11.23    4.99
   0   7   5    7.80    1.67
   0  -7   5    2.58    0.60
   0  -7  -5    3.76    1.41
   0   7   5    4.79    2.39
   0   7  -5    5.53    3.24
   0  -7  -5    2.44    0.37
   0  -7   5    2.87    0.55
   0  -7   5    2.42    0.82
   0  -7  -5    2.15    0.47
   0  -7  -5    3.35    1.31
   0  -7  -5    3.46    0.67
   0  -7   5    2.10    0.39
   0   7  -5    2.99    1.49
   0   7  -5    3.79    0.63
   0  -7  -5    5.94    0.51
   0  -7   5    4.41    0.69
   0  -7   5    4.40    0.63
   0  -7   5    3.45    0.74
   0  -7   5    2.49    0.61
   0  -7  -5    4.58    0.87
   0  -7  -5    0.50    0.61
   0   7  -5    2.01    0.59
   0   7   5    2.91    1.16
   0  -7   5    1.89    0.74
   0   7   6 1321.03    7.80
   0  -7   6 1374.70    8.25
   0   7   6 1436.72   15.37
   0   7   6 1431.15    4.27
   0   7  -6 1191.40    6.87
   0   7  -6 1306.76    5.40
   0  -7   6 1331.55    5.49
   0  -7  -6 1307.50   10.41
   0   7  -6 1429.74    6.35
   0   7  -6 1397.70   11.46
   0   7  -6 1350.88    5.87
   0  -7   6 1542.77   17.07
   0  -7  -6 1734.17   17.96
   0  -7  -6 1107.62   42.17
   0   7   6 1333.91    8.00
   0  -7   6 1302.07    7.47
   0  -7   7  407.88    2.10
   0  -7   7  450.18    6.91
   0  -7  -7  458.71   10.15
   0  -7  -7  251.89   22.97
   0  -7   7  384.94    9.74
   0   7   7  369.72    4.82
   0   7  -7  365.21    6.33
   0   7   7  379.18    7.46
   0  -7   7  342.36    8.75
   0   7  -7  362.79   10.83
   0  -7  -7  368.95    3.23
   0  -7   7  352.08    4.24
   0   7   7  344.73    7.58
   0  -7  -7  434.99    9.48
   0  -7   7  346.84    3.71
   0  -7  -7  292.78    3.91
   0   7   7  354.54    4.14
   0   7   7  355.61    2.33
   0   7  -7  337.46    7.79
   0  -7  -7  376.43    4.93
   0  -7   7  411.56    3.64
   0  -7   7  361.33    4.83
   0   7  -7  316.17    5.61
   0  -7  -7  380.75    4.54
   0   7   7  274.05    4.96
   0   7   7  433.20    6.98
   0  -7  -7  355.29    3.98
   0  -7   7  410.22    5.02
   0   7   7  300.66    2.12
   0  -7  -7  391.38    4.88
   0  -7   7  391.20    4.64
   0  -7   7  400.50    4.54
   0  -7  -7  382.75    3.58
   0  -7   7  358.25    2.84
   0   7  -7  282.45    8.38
   0  -7  -7  330.78    5.51
   0   7   7  354.99    4.24
   0  -7   7  334.10    4.70
   0   7   7  342.21    7.35
   0  -7   8    3.89    3.11
   0  -7   8    1.94    1.14
   0  -7  -8    9.91   10.72
   0  -7  -8    3.26    3.41
   0   7  -8    4.98    3.32
   0  -7  -8    2.32    0.73
   0  -7   8    2.30    0.64
   0  -7   8    1.81    0.59
   0   7  -8    1.93    1.26
   0   7   8    3.58    1.48
   0  -7   8    5.09    1.67
   0   7   8    3.82    2.43
   0  -7  -8    3.05    1.71
   0   7  -8    6.63    5.73
   0  -7  -8    1.76    0.36
   0   7   8    3.50    0.89
   0   7  -8    5.44    1.57
   0  -7   8    2.96    0.74
   0  -7   8    1.44    0.48
   0   7  -8    7.45    1.53
   0  -7  -8    2.76    0.79
   0   7  -8    5.90    1.47
   0   7   8    2.75    0.92
   0  -7  -8    2.93    0.73
   0  -7   8    1.92    0.66
   0   7   8    2.12    0.87
   0  -7   8    3.64    0.91
   0  -7   8    2.43    0.65
   0  -7  -8    1.92    0.49
   0  -7   8    1.22    0.91
   0  -7  -8    0.24    0.71
   0  -7   8    2.36    0.33
   0   7   8    2.22    0.89
   0  -7   8    2.70    0.73
   0   7   8    2.89    1.27
   0  -7   9  125.71    1.55
   0  -7  -9  145.29    7.37
   0  -7   9  117.13    6.93
   0  -7  -9  129.34   20.48
   0  -7   9  124.44    4.77
   0   7   9  122.62    3.12
   0   7  -9   98.23    3.79
   0  -7   9   93.10    5.02
   0   7  -9  101.03    4.26
   0   7   9  102.03    4.09
   0  -7  -9  104.77    1.81
   0  -7   9  100.61    2.46
   0  -7  -9  117.01    5.68
   0   7   9   94.11    4.43
   0  -7   9  111.56    2.21
   0  -7  -9  117.79    2.61
   0   7   9   94.67    2.18
   0   7   9   86.10    1.46
   0   7  -9   89.28    1.37
   0   7  -9   97.96    4.99
   0   7  -9  100.18    4.25
   0  -7  -9   95.58    2.49
   0   7   9   91.60    3.13
   0   7   9   88.68    3.50
   0  -7  -9  112.24    2.70
   0   7   9  103.92    1.64
   0  -7  -9  110.07    1.97
   0  -7   9   98.43    2.72
   0  -7   9  114.75    2.57
   0   7  -9  107.78    1.55
   0   7   9   97.64    2.19
   0  -7   9  101.39    1.86
   0  -7  -9  102.15    2.77
   0   7   9  102.70    4.42
   0  -7   9   97.94    2.68
   0  -7  10  137.90    1.79
   0  -7  10  149.26    8.60
   0  -7  10  125.17    5.16
   0  -7 -10   26.49   13.88
   0   7 -10  123.65    4.23
   0  -7 -10   93.44    2.41
   0  -7 -10  107.40    2.33
   0   7  10  134.43    3.45
   0   7 -10  128.07    5.33
   0  -7  10  122.57    5.86
   0   7  10  116.73    4.32
   0  -7 -10  120.14    5.84
   0  -7 -10  121.08    1.99
   0   7  10  114.77    4.89
   0  -7  10  112.94    2.71
   0  -7  10  126.21    2.40
   0  -7 -10  133.79    2.84
   0   7  10  114.50    2.31
   0   7  10  125.35    1.90
   0   7 -10  116.48    1.59
   0   7 -10   66.54    4.21
   0   7 -10  112.33    4.42
   0   7  10  121.61    4.25
   0   7  10  145.66    3.77
   0  -7 -10  120.96    3.04
   0  -7 -10  133.72    3.01
   0  -7  10  129.37    2.82
   0  -7  10  134.83    3.19
   0   7  10  126.20    4.03
   0  -7 -10  129.45    2.16
   0   7  10  117.89    2.36
   0   7 -10  132.37    1.72
   0  -7  10  121.10    2.03
   0  -7 -10  125.89    3.13
   0   7  10  127.22    4.99
   0  -7  10  117.37    2.95
   0  -7  11   50.56    1.20
   0   7  11   50.11    2.88
   0  -7  11   44.28    6.31
   0  -7  11   49.27    3.46
   0  -7 -11   64.86   17.46
   0  -7 -11   31.08    1.63
   0   7  11   44.73    2.37
   0   7 -11   35.38    2.88
   0  -7 -11   33.74    1.74
   0   7 -11   35.72    3.57
   0   7  11   38.43    2.82
   0  -7  11   29.13    3.20
   0  -7 -11   39.41    4.04
   0  -7 -11   51.26    4.27
   0  -7  11   43.24    1.81
   0  -7 -11   43.83    1.26
   0  -7 -11   42.44    1.65
   0  -7  11   43.06    1.46
   0   7  11   33.72    1.31
   0   7 -11   41.07    1.01
   0   7  11   30.70    1.10
   0   7 -11   50.45    3.44
   0   7 -11   39.52    2.69
   0   7  11   52.08    2.89
   0   7  11   50.95    2.59
   0  -7 -11   37.25    1.87
   0   7 -11   35.56    2.51
   0  -7 -11   43.96    1.84
   0  -7  11   41.24    1.89
   0   7  11   46.90    2.54
   0  -7  11   45.73    1.77
   0  -7 -11   42.00    1.30
   0   7 -11   48.36    1.12
   0   7  11   41.08    1.38
   0  -7 -11   40.62    1.93
   0  -7  11   42.97    1.30
   0  -7  11   42.62    1.86
   0   7  11   50.58    3.21
   0   7  12 1139.97   10.41
   0  -7  12  912.22    5.14
   0  -7  12  920.93   15.13
   0  -7  12  774.95   20.24
   0   7  12  850.32    9.69
   0   7 -12 1035.41   11.67
   0  -7 -12  766.31    7.60
   0   7 -12  961.00   13.48
   0  -7  12  848.01   15.68
   0   7  12  906.15   11.57
   0  -7 -12  859.48   15.00
   0   7 -12  936.18   15.17
   0  -7 -12  699.86   15.08
   0  -7  12  854.58    7.47
   0   7  12  806.79    5.82
   0   7 -12  897.16    4.62
   0   7  12  800.77    5.46
   0  -7  12  879.66    6.58
   0  -7 -12  816.85    7.22
   0   7 -12  842.71   13.71
   0   7  12  902.20    9.39
   0   7  12 1082.78   13.32
   0  -7 -12 1021.55    8.65
   0   7 -12  876.39   11.71
   0  -7  12 1025.65    8.28
   0  -7  12  813.08    8.12
   0  -7 -12  734.41    5.14
   0   7 -12  991.56    4.94
   0   7  12  836.61    5.69
   0  -7 -12  822.95    8.25
   0  -7  12  970.95    5.57
   0  -7  12  889.94    8.37
   0   7  12  835.40   12.90
   0  -7  13  402.97    3.78
   0   7  13  489.88    7.21
   0  -7  13  407.05   16.18
   0  -7 -13  273.36   31.46
   0  -7  13  418.82   10.85
   0  -7 -13  419.24    6.80
   0   7  13  313.12    6.25
   0  -7 -13  436.13    6.39
   0   7 -13  454.73    8.23
   0  -7 -13  432.44   11.45
   0   7 -13  366.33   10.52
   0   7 -13  423.75    9.24
   0  -7  13  378.83   10.75
   0   7  13  361.51    7.63
   0  -7 -13  401.47    4.13
   0  -7 -13  469.15   13.11
   0  -7  13  374.11    5.10
   0  -7  13  380.16    4.42
   0  -7 -13  400.29    5.13
   0   7  13  398.42    4.09
   0   7  13  368.28    3.93
   0   7 -13  410.99    3.23
   0   7 -13  433.91    9.89
   0   7 -13  442.80    8.77
   0   7  13  407.76    7.70
   0  -7  13  427.23    4.34
   0  -7  13  389.55    3.25
   0  -7 -13  363.31    5.93
   0   7  13  299.63    5.78
   0   7  13  313.68    7.33
   0   7 -13  390.38    7.78
   0  -7  13  436.47    5.54
   0   7  13  394.01    7.70
   0  -7 -13  345.27    3.72
   0   7  13  382.19    3.82
   0   7 -13  433.06    3.37
   0  -7 -13  402.47    6.07
   0  -7  13  436.13    3.81
   0   7  13  353.02    8.80
   0  -7  13  389.59    5.60
   0   7  14   95.36    3.69
   0  -7  14   79.33    1.86
   0  -7 -14   61.59   19.96
   0  -7  14   70.06   10.42
   0  -7  14   71.29    4.88
   0   7  14   83.83    3.51
   0  -7 -14   93.91    3.70
   0   7 -14   81.43    4.02
   0  -7 -14   74.74    3.30
   0  -7 -14  101.60    7.30
   0   7  14   63.44    3.78
   0   7 -14   75.79    4.26
   0  -7  14   67.83    4.91
   0  -7 -14   74.44    5.83
   0  -7  14   68.66    2.36
   0  -7 -14   72.65    1.87
   0  -7 -14   74.77    2.31
   0  -7  14   67.10    1.99
   0   7  14   69.16    1.75
   0   7 -14   76.62    1.53
   0   7 -14   63.47    3.88
   0   7 -14   77.59    3.65
   0   7  14   72.33    3.43
   0   7  14   63.73    3.31
   0  -7  14   62.75    2.23
   0  -7 -14   62.78    2.71
   0  -7  14   75.11    1.63
   0   7  14   71.30    3.70
   0   7 -14   66.01    3.27
   0  -7 -14   63.18    1.77
   0  -7  14   78.76    2.47
   0   7  14   70.61    3.41
   0   7 -14   78.59    1.58
   0   7  14   66.64    1.65
   0  -7  14   70.41    1.74
   0  -7 -14   74.95    2.80
   0  -7  14   70.36    2.50
   0   7  14   60.20    3.90
   0  -7  15  893.17    6.19
   0   7  15 1016.93   11.02
   0  -7  15  926.73   27.50
   0  -7  15 1168.68   22.49
   0   7 -15  917.84   12.05
   0  -7 -15  985.42   11.20
   0  -7 -15  712.86    9.93
   0   7  15  808.21   10.56
   0  -7  15  788.32   16.39
   0   7 -15  913.26   14.61
   0  -7 -15  909.06    6.66
   0  -7  15  841.51    7.76
   0  -7 -15  981.69   20.37
   0  -7  15  905.68    7.28
   0  -7 -15  873.78    7.91
   0   7  15  814.99    6.05
   0   7 -15  931.21    5.32
   0   7 -15 1028.00   15.16
   0   7  15  946.27   12.44
   0   7 -15  878.46   12.29
   0   7  15  966.33   13.85
   0   7  15  776.09   10.10
   0  -7  15  930.92    6.09
   0  -7  15 1021.61    8.51
   0  -7 -15  876.07   10.06
   0   7 -15  842.12   11.34
   0   7  15  915.67   12.62
   0  -7  15 1000.52    8.76
   0   7 -15 1046.97    5.80
   0  -7  15  956.84    5.64
   0  -7 -15  855.17    9.20
   0   7  15  860.49   14.42
   0   7  15  834.63    5.80
   0  -7  15  855.34    8.67
   0   7  16  107.85    4.12
   0  -7  16  126.76    2.47
   0  -7  16  158.77    9.24
   0  -7 -16  112.10   25.17
   0   7  16  146.96    5.01
   0  -7 -16  143.70    4.85
   0   7 -16  153.76    5.55
   0  -7  16  149.99    7.61
   0   7 -16  143.87    6.30
   0  -7  16  128.90    3.23
   0  -7 -16  153.33    8.87
   0  -7 -16  135.72    2.70
   0  -7 -16  131.11    3.19
   0  -7  16  129.55    2.86
   0   7  16  145.64    2.54
   0   7 -16  152.17    2.31
   0   7 -16  136.41    5.80
   0   7 -16  150.06    5.17
   0   7  16  170.80    5.60
   0  -7  16  132.43    3.65
   0  -7 -16  142.94    4.27
   0   7  16  136.15    4.73
   0   7  16  143.96    5.60
   0  -7  16  145.62    2.64
   0   7 -16  134.06    4.58
   0  -7 -16  140.25    2.78
   0   7  16  110.78    4.65
   0  -7  16  147.57    3.49
   0   7 -16  157.68    2.45
   0  -7  16  135.45    2.34
   0  -7 -16  123.89    3.73
   0  -7  16  135.56    3.60
   0   7  16  128.85    2.27
   0   7  16  145.34    6.34
   0  -7  17    1.12    0.59
   0   7  17    2.55    2.09
   0  -7 -17   -0.06    1.00
   0  -7  17   -0.02    2.98
   0  -7 -17   10.64   19.41
   0   7 -17    5.95    2.84
   0  -7 -17    3.57    1.64
   0   7  17    2.65    1.78
   0   7 -17    0.74    1.79
   0  -7  17    3.77    3.05
   0  -7 -17    2.30    2.58
   0  -7 -17    0.70    0.50
   0  -7  17    1.18    0.64
   0   7  17    1.52    0.46
   0   7 -17    1.68    0.45
   0   7 -17    1.36    1.60
   0  -7  17    1.56    1.13
   0   7 -17    1.60    1.17
   0   7  17    1.93    1.13
   0  -7 -17    1.88    1.26
   0  -7  17    2.78    0.73
   0   7  17    4.32    2.16
   0   7  17    1.55    1.43
   0   7 -17    2.36    1.32
   0   7  17    2.33    1.40
   0  -7 -17    4.17    1.92
   0   7 -17    0.98    0.44
   0   7  17    0.77    0.34
   0  -7  17    1.07    0.77
   0  -7 -17    2.13    1.05
   0  -7  17    1.88    0.82
   0   7  17    2.75    2.44
   0  -7  18  446.43    5.14
   0   7  18  404.45    7.76
   0  -7 -18  425.93   47.92
   0  -7  18  506.01   17.20
   0   7  18  468.64    9.22
   0  -7 -18  373.33    8.21
   0  -7  18  422.41   13.29
   0   7 -18  423.35   11.63
   0  -7  18  356.93    5.35
   0  -7 -18  425.44   15.37
   0  -7  18  380.67    5.18
   0  -7 -18  368.76    5.51
   0   7  18  409.65    4.26
   0   7 -18  450.46    4.36
   0   7 -18  409.60   10.52
   0   7  18  413.16    9.12
   0   7 -18  447.58    9.18
   0  -7  18  424.75    7.10
   0  -7  18  425.97    4.82
   0   7  18  389.09    9.77
   0  -7 -18  407.02    7.69
   0   7  18  406.96    8.13
   0   7 -18  382.47    7.83
   0   7  18  466.04   10.13
   0  -7 -18  309.65    6.57
   0  -7  18  410.72    6.00
   0   7 -18  481.64    4.68
   0  -7 -18  367.12    6.61
   0  -7  18  393.28    6.35
   0   7  18  410.06   11.65
   0   7  18  392.81    3.96
   0  -7 -19    6.57   22.42
   0  -7  19    2.65    3.52
   0  -7 -19    4.55    2.03
   0   7  19    6.60    2.38
   0  -7  19    9.95    4.23
   0   7 -19    5.31    2.63
   0  -7 -19    5.15    3.56
   0   7 -19    5.07    2.01
   0  -7  19    3.56    0.80
   0   7  19    4.33    0.57
   0   7 -19    3.73    0.57
   0   7 -19    3.53    2.03
   0   7  19    4.93    1.67
   0   7 -19    4.45    1.66
   0   7  19    6.54    2.32
   0  -7 -19    4.74    1.45
   0  -7  19    4.48    0.89
   0   7  19    3.59    1.90
   0   7 -19    2.51    1.43
   0   7  19    4.73    1.87
   0  -7 -19    6.51    2.53
   0  -7 -19    2.64    1.36
   0   7  19    5.81    2.48
   0  -7  19    3.82    0.76
   0  -7 -19    3.49    1.27
   0  -7  19    4.32    0.84
   0  -7  19    4.06    0.90
   0   7  19    5.92    3.33
   0   7  19    3.02    0.49
   0  -7  20   26.91    1.59
   0   7  20   29.98    3.18
   0  -7  20   25.22    5.29
   0   7  20   27.72    3.29
   0  -7 -20   25.42    2.89
   0  -7  20   31.18    5.67
   0   7 -20   29.04    4.31
   0  -7 -20   33.11    5.78
   0   7 -20   25.96    3.32
   0  -7 -20   23.64    1.57
   0  -7  20   25.58    1.55
   0   7  20   25.66    1.16
   0   7 -20   29.71    1.28
   0   7 -20   26.97    3.28
   0   7 -20   25.87    2.76
   0   7  20   27.55    2.89
   0   7  20   31.96    3.48
   0   7  20   32.41    3.74
   0  -7  20   29.03    1.68
   0  -7 -20   28.45    2.43
   0   7 -20   30.51    2.59
   0  -7  20   30.02    1.82
   0   7  20   33.32    3.37
   0   7 -20   33.86    1.40
   0  -7 -20   21.39    1.98
   0  -7  20   23.66    1.74
   0   7  20   26.73    1.13
   0   7  20   26.65    4.56
   0  -7  21  602.48    6.86
   0   7  21  631.65   10.47
   0  -7 -21  390.32   50.85
   0  -7  21  626.49   21.09
   0  -7 -21  435.13    9.70
   0   7  21  499.03   10.91
   0  -7  21  438.02   15.25
   0   7 -21  485.51   14.20
   0  -7 -21  426.81   16.68
   0   7 -21  573.89   13.78
   0  -7 -21  528.83    7.02
   0  -7  21  533.17    6.62
   0   7  21  500.27    4.95
   0   7 -21  551.91    5.36
   0   7 -21  571.88   12.65
   0   7  21  542.66   11.68
   0   7 -21  545.28   10.65
   0   7  21  553.20   10.77
   0   7  21  554.76   13.21
   0  -7 -21  516.46    9.45
   0  -7  21  577.18    6.43
   0   7 -21  569.80   10.15
   0  -7  21  553.59    7.51
   0   7  21  447.97   11.26
   0   7 -21  654.34    6.09
   0  -7 -21  519.69    8.41
   0  -7  21  513.09    7.67
   0   7  21  634.10   16.49
   0   7  21  547.80    4.97
   0   7  22   17.83    3.06
   0  -7  22   15.60    1.41
   0  -7 -22   24.03   31.21
   0  -7  22   27.85    7.50
   0   7  22   19.61    3.90
   0  -7 -22   21.65    3.20
   0  -7  22   18.46    6.41
   0   7 -22   15.92    4.77
   0   7 -22   16.52    3.28
   0  -7 -22   24.91    6.26
   0  -7  22   15.64    1.41
   0  -7 -22   16.01    1.42
   0   7  22   15.56    0.97
   0   7 -22   15.67    1.09
   0   7 -22   17.42    3.36
   0   7  22   17.10    2.65
   0   7 -22   15.32    2.49
   0  -7 -22   17.32    2.38
   0  -7  22   15.35    1.50
   0   7  22   21.92    3.98
   0   7  22   25.05    3.67
   0   7 -22   15.71    2.45
   0  -7 -22   14.98    1.68
   0  -7  22   15.63    1.48
   0   7  22   17.50    3.05
   0   7 -22   15.67    1.10
   0  -7 -22   16.06    1.91
   0   7  22   15.65    0.94
   0  -7  22   15.77    1.59
   0   7  22   19.99    5.79
   0  -7  23    2.86    1.13
   0  -7 -23    1.73    1.55
   0   7  23    6.52    3.09
   0  -7 -23   13.99   34.23
   0  -7  23    6.07    7.46
   0   7  23    5.11    3.59
   0  -7 -23    1.65    2.61
   0   7 -23    2.82    5.15
   0   7 -23    4.22    2.95
   0  -7 -23    7.14    5.20
   0  -7 -23    1.80    0.78
   0  -7  23    1.74    0.84
   0   7  23    0.73    0.47
   0   7 -23   -0.05    0.55
   0   7 -23    2.69    3.03
   0   7 -23    1.71    2.17
   0   7  23    2.09    1.97
   0  -7 -23    0.34    1.51
   0   7  23    6.77    3.68
   0  -7  23    0.59    1.10
   0  -7 -23    0.27    1.12
   0   7 -23    4.31    2.16
   0   7  23    7.13    3.56
   0   7  23    3.72    2.76
   0   7 -23    1.60    0.67
   0  -7 -23    1.29    1.49
   0  -7  23    1.91    0.98
   0  -7  23    0.49    0.81
   0   7  23    1.46    0.49
   0   7  23    6.92    6.90
   0  -7  24  356.04    6.01
   0   7  24  387.42    9.54
   0   7  24  385.11   11.49
   0   7 -24  284.12   13.86
   0  -7 -24  306.39   15.29
   0   7 -24  345.19   12.07
   0  -7  24  557.05   26.18
   0  -7 -24  246.92   57.52
   0   7  24  318.00    4.18
   0   7 -24  329.45    4.63
   0  -7 -24  311.05    5.85
   0  -7  24  311.12    5.54
   0   7  24  337.95    9.89
   0   7 -24  296.50    8.72
   0  -7  24  252.19    4.11
   0   7  24  417.38   10.79
   0   7  24  250.83   10.70
   0  -7 -24  313.15    8.03
   0  -7 -24  361.35    6.67
   0   7 -24  340.47    8.15
   0   7  24  311.12   10.50
   0  -7  24  352.28    6.43
   0   7 -24  362.22    4.96
   0  -7 -24  296.85    6.77
   0  -7  24  315.70    6.26
   0   7  24  308.22    3.94
   0   7  24  383.27   16.72
   0   7  25   99.08    5.69
   0  -7  25   86.40    3.12
   0  -7 -25   68.99    5.03
   0   7  25   79.16    6.53
   0   7 -25   81.00   11.16
   0   7  25   73.24    2.09
   0  -7 -25   86.23    3.15
   0  -7 -25   83.24    3.79
   0   7 -25   74.28    2.27
   0   7  25   77.19    5.32
   0  -7 -25   40.78   45.95
   0   7  25   69.92    7.04
   0   7  25  101.40    6.46
   0  -7  25   53.87    2.06
   0  -7 -25   73.84    4.23
   0  -7 -25   79.70    3.34
   0  -7  25   82.98    3.25
   0   7  25  101.44    6.88
   0  -7 -25   73.39    9.59
   0   7 -25   88.46    6.83
   0   7 -25   92.11    2.56
   0   7  25   87.82   14.69
   0  -7  25   79.01    3.24
   0   7  25   77.21    2.05
   0  -7  26   14.01    1.60
   0   7  26   26.86    4.26
   0   7 -26   11.25    8.82
   0  -7 -26   18.39    7.99
   0   7 -26   12.99    4.80
   0  -7 -26   12.58    1.44
   0   7  26   31.26    5.93
   0  -7 -26   25.63    4.32
   0   7  26   12.29    0.99
   0   7 -26   14.00    1.08
   0   7  26   21.50    3.67
   0  -7 -26    6.22   47.21
   0  -7  26   22.58    9.17
   0  -7 -26   14.55    2.51
   0  -7 -26   16.59    1.91
   0   7  26   19.93    6.62
   0   7 -26   16.42    3.80
   0   7  26   21.48    4.90
   0  -7  26   15.38    1.74
   0   7 -26   14.34    1.21
   0  -7 -26   15.41    2.13
   0  -7  26   14.00    1.58
   0   7  26   12.04    0.96
   0   7  27   87.43    5.99
   0  -7  27   62.44    2.73
   0   7 -27   75.99    7.65
   0  -7 -27   70.02   11.05
   0   7 -27   35.12   12.09
   0  -7 -27   64.27    2.71
   0  -7 -27   71.57    5.50
   0   7  27   90.57    7.91
   0   7  27   73.00    2.17
   0   7 -27   68.84    2.21
   0   7  27   75.86    5.70
   0  -7  27   97.76   13.20
   0  -7 -27   44.18   55.38
   0  -7 -27   59.70    4.23
   0   7  27   45.13    9.82
   0   7  27   78.98    6.67
   0  -7 -27   97.05    3.84
   0   7  27   91.92    7.87
   0  -7  27   70.80    3.17
   0   7 -27   65.76    2.28
   0  -7 -27   70.08    3.62
   0  -7  27   61.51    2.93
   0   7  27   60.51    1.93
   0  -7  28  228.66    5.04
   0   7  28  275.05    8.93
   0   7 -28  243.48   12.75
   0  -7 -28  221.14    4.82
   0  -7 -28  209.96    7.42
   0   7  28  192.03   11.04
   0   7  28  227.29    3.79
   0   7 -28  229.39    4.18
   0   7  28  265.10    9.98
   0  -7 -28  146.93   70.52
   0   7  28  284.21   10.32
   0  -7 -28  216.12    6.91
   0  -7 -28  236.98    5.73
   0  -7  28  230.47    5.44
   0  -7 -28  213.43    6.05
   0  -7  28  215.67    5.34
   0   7  28  219.99    3.63
   0   7 -28  258.06    4.61
   0  -7 -29  114.45   15.59
   0   7 -29  162.24   13.41
   0  -7 -29  125.59    3.72
   0   7  29  115.66    2.73
   0  -7 -29   86.64   73.92
   0  -7  29  139.29   15.17
   0   7 -29  114.93    2.97
   0   7  29   80.47    9.55
   0   7  29  164.99    8.59
   0  -7 -29  110.30    5.19
   0   7  29  157.41    8.58
   0  -7 -29  139.91    4.65
   0  -7  29  140.26    4.03
   0   7 -29  123.89    3.18
   0  -7 -29  134.91    4.91
   0  -7  29  133.74    4.35
   0   7  29  121.40    2.78
   0  -7  29  111.85    3.94
   0  -7  30   17.73    2.07
   0  -7 -30   22.42    2.79
   0   7  30   21.65    1.28
   0  -7  30   30.39   10.71
   0  -7 -30    6.92   78.21
   0  -7 -30   16.34   17.02
   0   7 -30   19.63    1.39
   0   7  30   28.18   10.77
   0  -7 -30   24.37    3.36
   0   7  30   27.19    6.61
   0  -7 -30   24.99    3.14
   0   7 -30   33.71    6.42
   0   7 -30   21.78    1.43
   0   7  30   27.05    7.12
   0  -7 -30   27.31    2.88
   0  -7  30   28.51    2.86
   0   7  30   19.83    1.25
   0  -7  30   16.85    1.64
   0   7 -31    0.81    0.72
   0   7  31    2.58    0.69
   0  -7  31    3.65    1.16
   0   7 -31    9.43    7.06
   0   7 -31    2.78    0.75
   0  -7  31   11.80    3.20
   0  -7  31   12.12   10.53
   0  -7 -31   17.47   93.58
   0  -7 -31    6.35    2.59
   0  -7 -31    7.82    3.05
   0   7  31    1.03    0.66
   0   7 -32   29.29    1.58
   0  -7  32   26.45    1.89
   0   7  32   29.43    1.45
   0   7 -32   37.19   10.47
   0  -7 -32   17.21    3.07
   0  -7  32   27.32    2.74
   0  -7 -32   49.28    4.03
   0  -7 -32   10.21  113.99
   0  -7  32   36.47   12.37
   0  -7 -32   43.64    3.97
   0   7  32   30.18    1.45
   0   7 -32   26.44    1.59
   0   7  33    8.42    1.01
   0  -7 -33   15.79  154.41
   0  -7  33   25.32   12.50
   0   7 -33    9.90    1.11
   0  -7 -33    9.59    3.23
   0  -7 -33   18.42    3.92
   0  -7 -33   21.99    4.45
   0   7 -33    9.22    1.03
   0   7  33    8.81    1.00
   0  -7  33    9.12    1.33
   0   7 -34   25.01    1.50
   0   7  34   23.00    1.45
   0   7 -34   21.42    1.37
   0  -7 -34   29.40    2.84
   0  -7 -34   16.87    3.68
   0   7  34   22.49    1.41
   0  -7  34   23.03    1.81
   0   7 -35   98.47    2.52
   0  -7  35   97.89    3.18
   0   7 -36    3.17    0.82
   0   7 -36    1.77    0.87
   0  -7  36    0.48    1.02
   0  -7  37    1.98    1.24
   0   7 -37    1.76    0.99
   0  -8   0 1151.81    8.59
   0  -8   0 1114.61    7.27
   0  -8   0 1315.10    8.39
   0   8   0 1175.97   12.30
   0   8   0 1068.13    5.45
   0  -8   0 1069.28   24.13
   0   8   0 1162.16    5.67
   0   8   0 1243.60    9.11
   0   8   0 1073.46    5.66
   0   8   1  576.73    6.14
   0   8  -1  596.79    6.82
   0   8  -1  515.34    8.78
   0   8   1  573.48    8.00
   0  -8  -1  554.17    4.36
   0  -8   1  529.16    4.45
   0   8   1  479.63    7.43
   0  -8   1  600.11   10.00
   0  -8  -1  635.39   10.05
   0   8   1  545.13    3.58
   0  -8   1  571.68    4.62
   0  -8   1  554.71    5.45
   0  -8  -1  607.22    5.75
   0  -8  -1  568.76    4.57
   0  -8  -1  532.55    5.76
   0  -8  -1  501.56    5.15
   0  -8   1  539.11    5.97
   0  -8   1  491.74    4.27
   0   8   1  540.36    6.97
   0   8  -1  542.84    6.47
   0   8   1  508.22    3.25
   0  -8  -1  542.73    5.76
   0   8  -1  543.77    4.46
   0  -8   1  593.35    6.06
   0  -8   1  639.24    5.32
   0   8  -1  542.78    4.41
   0   8   1  486.95    3.27
   0  -8   1  601.84    5.67
   0  -8   1  531.73    5.76
   0  -8  -1  587.45    5.77
   0  -8  -1  601.17    6.27
   0  -8   1  628.75    4.94
   0   8  -1  572.78    7.52
   0   8   1  535.16    7.96
   0  -8  -1  559.69    6.08
   0  -8  -1  365.97   16.91
   0  -8   2  995.01    5.71
   0  -8  -2  955.26    7.31
   0  -8   2 1101.48    8.61
   0  -8  -2 1051.91    7.96
   0  -8   2 1185.90    6.74
   0  -8  -2 1151.76    6.65
   0  -8   2 1062.58    7.32
   0  -8   2 1129.37    6.75
   0   8   2  971.87   14.88
   0   8  -2  993.56   11.22
   0   8   2 1060.08    9.45
   0   8  -2 1007.32   13.15
   0   8   2  998.24    3.66
   0  -8  -2 1135.12   10.06
   0  -8  -2  825.17   27.75
   0   8  -2  852.63    6.04
   0   8   2 1053.91    8.36
   0   8  -2  794.64    8.27
   0   8   2 1090.62    4.09
   0  -8  -3 1199.77   36.87
   0   8   3 1918.55   11.11
   0  -8   3 1826.93    7.39
   0  -8  -3 1781.49   10.86
   0   8  -3 1940.69   16.75
   0   8   3 1522.61   19.40
   0   8  -3 1858.68   19.18
   0  -8  -3 2089.01    9.16
   0  -8   3 1937.81    9.76
   0   8   4  164.65    6.01
   0  -8   4  295.75    7.63
   0   8   4  243.37    4.31
   0   8  -4  222.86    5.92
   0  -8  -4  281.52    4.61
   0  -8  -4  302.79    4.18
   0  -8   4  301.11    2.92
   0   8   4  269.75    8.46
   0   8  -4  308.48    7.84
   0  -8  -4  295.00    7.13
   0  -8   4  315.00    3.80
   0  -8  -4  305.83    3.09
   0  -8  -4  330.64    3.73
   0  -8   4  332.24    3.60
   0  -8  -4  313.62    4.10
   0  -8   4  310.82    3.94
   0   8  -4  286.23    4.14
   0   8   4  373.23    6.40
   0  -8  -4  356.53    4.75
   0   8  -4  278.92    5.11
   0  -8   4  281.59    4.34
   0  -8  -4  259.24    3.26
   0  -8   4  336.93    4.12
   0   8  -4  316.72    4.21
   0  -8   4  335.41    4.25
   0  -8  -4  368.76    7.35
   0  -8   4  298.38    3.43
   0  -8  -4  307.20    3.72
   0   8  -4  302.84    4.53
   0  -8  -4  270.02    4.20
   0  -8  -4  337.56    4.78
   0  -8   4  301.65    4.49
   0   8  -4  300.89    4.44
   0   8   4  341.98    7.10
   0  -8   4  298.77    4.55
   0   8   5   91.75    4.40
   0  -8   5   88.42    4.42
   0   8  -5   86.93    4.30
   0   8   5  102.63    3.01
   0  -8  -5   88.53    1.65
   0  -8  -5   82.56    4.15
   0   8   5   95.50    5.56
   0   8  -5   84.31    5.63
   0  -8   5   85.20    2.01
   0   8  -5   95.69    5.66
   0  -8  -5   92.93    2.32
   0  -8   5   87.34    1.53
   0  -8  -5   86.28    2.85
   0   8  -5   90.60    2.08
   0  -8   5   90.95    2.24
   0  -8   5   98.13    2.02
   0  -8  -5   91.26    2.25
   0   8   5  129.92    3.94
   0   8  -5   98.04    2.25
   0  -8   5   83.71    2.39
   0  -8  -5   79.39    2.32
   0   8  -5  103.13    2.26
   0  -8   5   86.03    2.23
   0  -8   5  104.32    2.44
   0  -8  -5   82.31    1.87
   0  -8  -5   50.19   11.93
   0  -8   5  103.09    3.41
   0  -8  -5   66.35    3.66
   0  -8   5   82.40    2.43
   0  -8   5   98.22    2.03
   0  -8  -5   91.58    2.16
   0  -8  -5   86.56    2.50
   0  -8   5   95.63    2.65
   0   8   5   93.09    3.89
   0   8  -5  106.88    2.46
   0  -8  -6  254.77   22.55
   0  -8   6  472.63    8.57
   0  -8  -6  574.66   10.64
   0  -8   6  475.44    6.34
   0  -8   6  392.80    9.45
   0   8   6  370.15    8.31
   0  -8  -6  408.94    9.37
   0  -8   6  416.20    4.64
   0  -8  -6  409.71    3.58
   0   8   6  385.77    9.45
   0   8   6  377.69    5.53
   0   8   6  365.27    4.46
   0   8  -6  388.15   11.21
   0  -8  -6  390.90    5.92
   0  -8  -6  429.70    4.81
   0  -8   6  403.56    3.14
   0   8  -6  332.04    8.38
   0   8  -6  379.32    3.44
   0  -8  -6  399.18    4.76
   0  -8   6  442.99    4.32
   0  -8   6  405.28    4.48
   0   8   6  327.25    6.37
   0   8  -6  375.54    3.83
   0  -8   6  421.79    5.34
   0  -8  -6  449.43    5.47
   0   8  -6  391.02    3.89
   0  -8  -6  454.27    4.31
   0  -8   6  431.88    5.17
   0  -8   6  475.99    5.22
   0   8  -6  439.40    5.65
   0   8   6  380.71    4.61
   0  -8   6  388.20    3.89
   0   8  -6  384.97    6.21
   0  -8  -6  405.95    5.29
   0  -8  -6  409.14    5.03
   0  -8   6  380.62    5.22
   0   8  -6  328.32    3.60
   0   8   6  447.14    8.58
   0  -8   6  413.73    5.52
   0   8   7  984.88    7.18
   0   8   7  995.95   14.01
   0  -8  -7 1092.23   15.86
   0  -8   7 1042.78    7.36
   0  -8  -7  994.18    9.55
   0  -8   7 1022.67    4.98
   0   8  -7 1057.00   11.64
   0  -8   7 1060.83    6.79
   0  -8   7  982.59    6.85
   0  -8  -7 1029.75    7.78
   0  -8   7 1047.69   15.96
   0   8  -7 1013.65   12.40
   0   8   7  999.76   13.24
   0  -8   7 1017.46    8.74
   0   8   7 1036.14   13.46
   0  -8   7 1265.65    8.88
   0   8   7 1085.92    7.64
   0  -8  -7 1269.54   16.71
   0  -8   7 1021.11   14.17
   0  -8  -7  996.16    7.93
   0  -8   7 1058.91    6.37
   0  -8   8  202.13    5.15
   0  -8   8  199.24    7.01
   0  -8  -8  153.51    7.20
   0  -8  -8  131.87   19.39
   0  -8   8  199.03    7.13
   0   8  -8  206.59    6.02
   0   8   8  209.04    6.21
   0  -8   8  195.44    3.41
   0   8   8  156.92    6.16
   0  -8  -8  158.60    6.45
   0  -8  -8  194.57    2.52
   0   8  -8  186.95    5.45
   0   8   8  278.49    5.10
   0   8   8  182.81    3.13
   0   8  -8  189.89    7.40
   0  -8  -8  179.55    4.35
   0   8  -8  190.52    6.27
   0  -8   8  178.41    2.87
   0  -8  -8  189.47    3.36
   0  -8  -8  175.72    2.75
   0  -8   8  175.50    3.66
   0  -8  -8  214.92    3.98
   0   8   8  194.92    5.03
   0  -8  -8  195.14    2.88
   0  -8   8  190.16    3.43
   0  -8   8  244.66    4.21
   0   8   8  186.42    3.27
   0  -8  -8  182.38    3.74
   0  -8   8  170.29    3.65
   0  -8   8  207.49    2.85
   0   8   8  157.08    5.45
   0  -8   8  176.27    3.67
   0  -8   9  213.07    5.76
   0  -8  -9  212.19    8.76
   0  -8   9  178.80    7.56
   0   8  -9  225.63    6.11
   0   8   9  288.54    5.41
   0  -8   9  199.97    7.42
   0   8   9  210.47    6.26
   0  -8   9  207.36    3.55
   0  -8  -9  241.30    8.17
   0  -8  -9  214.79    2.71
   0   8   9  201.82    3.27
   0  -8  -9  203.29    4.69
   0   8  -9  221.55    7.93
   0  -8  -9  190.60    3.41
   0  -8   9  201.20    3.09
   0   8  -9  198.12    6.38
   0   8   9  235.97    6.06
   0  -8  -9  174.38    3.09
   0  -8   9  176.97    3.73
   0  -8  -9  220.55    4.03
   0   8   9  256.92    5.92
   0  -8  -9  181.95    2.82
   0  -8   9  219.84    3.76
   0   8   9  218.15    3.33
   0  -8   9  217.40    4.16
   0  -8  -9  199.04    3.95
   0  -8   9  226.07    2.99
   0  -8   9  213.82    4.10
   0   8   9  205.03    6.16
   0  -8  10  593.54    3.42
   0  -8  10  569.72   14.29
   0  -8 -10  680.65   16.16
   0  -8  10  595.32   10.34
   0   8 -10  440.83    8.20
   0   8  10  618.17    8.19
   0   8 -10  391.11    9.48
   0   8  10  475.82    9.17
   0  -8  10  322.84    9.43
   0  -8 -10  352.83   10.04
   0  -8 -10  506.96    4.22
   0  -8  10  484.01    5.42
   0  -8  10  525.53    5.08
   0  -8 -10  492.56    5.59
   0   8  10  451.36    4.82
   0   8 -10  490.53    3.40
   0   8 -10  500.94   11.80
   0  -8 -10  502.60    7.47
   0   8 -10  431.43    9.27
   0  -8 -10  492.52    5.61
   0   8  10  585.94    9.70
   0  -8 -10  552.17    6.52
   0  -8  10  535.27    6.00
   0  -8  10  529.31    6.59
   0   8  10  546.87    8.74
   0  -8 -10  420.54    4.28
   0   8  10  508.27    4.97
   0   8 -10  533.54    3.61
   0  -8  10  569.99    4.64
   0  -8 -10  433.56    5.97
   0   8  10  629.95   11.17
   0  -8  10  502.61    6.42
   0  -8  11  890.37    4.48
   0  -8  11  737.05   17.27
   0  -8  11  920.19   13.72
   0   8  11  848.12    9.92
   0   8  11  791.50   11.59
   0  -8  11  872.36   15.96
   0   8 -11  894.26   15.05
   0  -8 -11  906.70   16.96
   0  -8  11  811.38    7.09
   0  -8  11  881.43    6.89
   0  -8 -11  845.13    7.45
   0   8  11  837.07    6.50
   0   8 -11  849.42    4.54
   0   8 -11  965.09   16.24
   0   8 -11  889.61   13.28
   0   8  11 1016.56   13.24
   0   8 -11  850.98   12.54
   0  -8 -11  721.23    7.60
   0  -8 -11  925.13    6.35
   0  -8  11  909.89    8.02
   0  -8  11  773.89    8.17
   0   8  11  990.55   12.15
   0   8  11  897.76    6.52
   0   8 -11  849.52    4.62
   0  -8 -11  785.58    8.17
   0  -8  11  819.58    5.59
   0   8  11  773.23   12.77
   0  -8  11  848.25    8.43
   0  -8  12   70.62    1.43
   0  -8 -12   38.38   17.88
   0  -8  12   84.59    5.43
   0  -8  12   69.18    7.32
   0   8  12   69.19    3.26
   0   8  12   61.35    3.87
   0   8 -12   54.81    5.46
   0   8 -12   70.41    4.03
   0  -8  12   58.65    4.58
   0  -8 -12   66.20    1.72
   0  -8  12   61.00    2.08
   0  -8  12   71.03    2.03
   0  -8 -12   69.08    2.26
   0   8  12   69.53    1.93
   0   8 -12   71.15    1.46
   0   8 -12   72.10    4.57
   0   8 -12   69.99    3.81
   0   8  12   67.67    3.34
   0  -8 -12   46.79    2.21
   0   8  12   47.16    3.06
   0  -8 -12   75.96    2.63
   0   8 -12   58.84    3.36
   0  -8  12   58.80    2.35
   0  -8  12   66.98    2.29
   0  -8 -12   63.10    1.80
   0   8  12   68.84    3.41
   0   8 -12   75.82    1.56
   0   8  12   70.43    1.87
   0  -8  12   72.04    1.79
   0  -8 -12   56.85    2.42
   0  -8  12   62.11    2.41
   0   8  12   60.47    3.88
   0  -8  13  420.05    3.66
   0  -8  13  400.22   15.36
   0  -8  13  539.75   13.55
   0   8  13  459.08    8.15
   0  -8  13  360.49   10.88
   0   8 -13  414.75    9.71
   0  -8 -13  473.54   13.37
   0  -8 -13  404.37    4.21
   0  -8  13  387.17    5.21
   0  -8  13  394.17    4.80
   0  -8 -13  399.31    5.42
   0   8  13  390.82    4.35
   0   8 -13  408.41    3.45
   0   8 -13  468.58   11.20
   0   8  13  436.37    8.44
   0   8 -13  422.10    9.28
   0  -8 -13  392.21    5.98
   0   8  13  409.12    8.81
   0  -8 -13  324.39    5.22
   0   8 -13  339.21    7.81
   0  -8 -13  333.01    4.16
   0  -8  13  379.19    6.03
   0   8  13  335.11    7.45
   0  -8  13  417.49    5.69
   0   8  13  393.08    4.20
   0   8 -13  443.27    3.69
   0  -8  13  401.78    3.98
   0  -8 -13  364.30    5.87
   0  -8  13  388.03    5.99
   0   8  13  332.22    9.03
   0  -8  14  367.17    3.66
   0  -8  14  429.03   12.84
   0  -8  14  354.41   16.18
   0   8  14  319.66    7.12
   0  -8 -14  259.40    4.30
   0  -8  14  289.99   10.14
   0   8 -14  342.01    9.03
   0  -8 -14  311.06   11.50
   0  -8  14  341.09    4.94
   0  -8 -14  350.55    4.10
   0  -8 -14  351.23    5.19
   0  -8  14  358.65    4.67
   0   8  14  319.53    3.92
   0   8 -14  367.02    3.46
   0   8 -14  262.84    8.48
   0   8  14  335.89    7.55
   0   8 -14  370.97    8.76
   0  -8 -14  322.76    5.74
   0   8  14  384.23    8.89
   0  -8 -14  287.38    5.07
   0   8 -14  295.42    7.31
   0  -8  14  360.79    5.42
   0   8  14  331.32    7.78
   0  -8 -14  277.72    3.83
   0   8  14  340.03    3.85
   0   8 -14  385.16    3.54
   0  -8 -14  306.66    5.53
   0  -8  14  334.63    3.63
   0   8  14  332.72    9.23
   0  -8  14  327.76    5.56
   0  -8  15   32.73    1.32
   0  -8 -15   56.93   21.52
   0  -8  15   39.19    9.79
   0  -8  15   37.27    4.50
   0  -8 -15   16.90    1.65
   0   8  15   24.43    2.72
   0  -8 -15   23.46    2.25
   0   8 -15   26.16    3.00
   0  -8  15   22.26    3.69
   0  -8 -15   30.05    1.31
   0  -8  15   29.66    1.71
   0  -8 -15   30.79    4.54
   0  -8  15   29.00    1.45
   0  -8 -15   28.26    1.58
   0   8  15   27.43    1.21
   0   8 -15   28.41    1.06
   0   8 -15   31.71    3.18
   0   8  15   25.88    2.38
   0   8 -15   27.44    2.61
   0  -8 -15   28.41    2.05
   0   8  15   30.97    2.83
   0   8 -15   28.20    2.51
   0  -8 -15   30.76    1.81
   0  -8  15   31.87    1.74
   0  -8 -15   30.92    1.60
   0   8  15   37.07    2.82
   0   8 -15   35.51    1.23
   0  -8  15   31.71    1.46
   0  -8 -15   25.40    1.82
   0   8  15   30.39    1.21
   0  -8  15   30.10    1.83
   0   8  15   31.99    3.54
   0  -8  16  459.88    4.78
   0  -8 -16  423.42   44.53
   0  -8  16  429.84   20.18
   0  -8  16  557.63   16.06
   0   8  16  408.82    8.53
   0  -8 -16  290.36    5.62
   0  -8  16  332.96   11.46
   0   8 -16  419.81   11.10
   0  -8  16  397.02    5.50
   0  -8 -16  419.84    4.85
   0  -8 -16  333.28   12.90
   0  -8 -16  398.57    5.75
   0  -8  16  429.19    5.44
   0   8  16  380.07    4.21
   0   8 -16  396.43    3.80
   0   8 -16  404.26   10.40
   0   8 -16  353.39    8.51
   0   8  16  425.68    9.11
   0   8  16  414.44    9.73
   0  -8 -16  400.06    6.94
   0   8 -16  419.12    8.62
   0  -8 -16  386.20    6.10
   0   8  16  423.06    9.25
   0  -8 -16  297.45    4.17
   0  -8  16  426.92    6.13
   0   8 -16  503.48    4.45
   0  -8 -16  338.13    6.15
   0  -8  16  426.30    4.17
   0   8  16  398.74    4.08
   0   8  16  397.74   10.78
   0  -8  16  406.54    6.48
   0  -8  17  173.73    3.10
   0  -8  17  168.11    9.56
   0  -8 -17  128.43   29.94
   0   8  17  167.22    6.05
   0  -8 -17  140.64    4.26
   0  -8  17  163.60    8.68
   0   8 -17  161.34    7.35
   0  -8  17  134.41    3.25
   0  -8 -17  102.90    7.98
   0  -8 -17  151.65    3.60
   0  -8  17  149.38    3.32
   0   8  17  145.03    2.61
   0   8 -17  159.61    2.61
   0   8 -17  125.01    6.12
   0   8  17  126.69    5.14
   0   8 -17  153.21    5.66
   0   8  17  124.35    5.76
   0  -8 -17  130.83    4.26
   0  -8 -17  144.46    3.86
   0   8 -17  147.54    5.19
   0   8  17  152.05    5.90
   0  -8 -17  123.11    3.07
   0  -8  17  143.22    3.64
   0   8 -17  179.27    2.88
   0  -8 -17  159.29    4.38
   0  -8  17  146.05    3.99
   0   8  17  176.87    7.66
   0   8  17  150.64    2.52
   0  -8  18    1.36    0.69
   0  -8 -18   -0.25    1.07
   0  -8  18    1.46    3.09
   0  -8 -18    8.27   21.10
   0  -8 -18    1.24    1.67
   0   8  18    4.31    2.65
   0  -8  18    7.00    4.14
   0   8 -18    1.37    2.53
   0  -8 -18    2.40    3.63
   0  -8  18    1.88    1.18
   0  -8  18    1.02    0.61
   0  -8 -18    0.73    0.62
   0   8  18    1.12    0.46
   0   8 -18    1.05    0.50
   0   8 -18    2.41    2.23
   0   8 -18    1.82    1.54
   0   8  18    0.39    1.19
   0  -8 -18    1.67    1.31
   0  -8 -18    1.18    0.98
   0   8 -18    1.77    1.49
   0   8  18    0.48    1.61
   0  -8 -18    4.06    2.42
   0   8  18    0.30    1.47
   0   8 -18    0.60    0.52
   0   8  18    1.01    0.46
   0  -8 -18    0.36    1.10
   0  -8  18    0.50    0.82
   0   8  18    2.36    3.06
   0  -8  18    0.36    0.78
   0  -8  19   35.36    1.67
   0  -8  19   41.11    5.59
   0  -8 -19   13.88   25.37
   0  -8 -19   26.48    2.54
   0   8  19   32.70    3.84
   0  -8  19   31.08    5.70
   0   8 -19   33.84    4.38
   0  -8 -19   30.51    5.48
   0   8 -19   36.38    3.83
   0  -8  19   33.15    1.74
   0  -8 -19   33.74    1.83
   0   8  19   28.01    1.25
   0   8 -19   31.73    1.33
   0   8 -19   33.33    3.78
   0   8  19   30.62    2.97
   0   8 -19   30.62    2.93
   0  -8 -19   26.62    2.26
   0   8  19   28.52    3.43
   0  -8 -19   32.62    2.12
   0   8 -19   31.53    2.86
   0   8  19   35.96    3.51
   0  -8  19   34.67    1.97
   0   8 -19   40.30    1.54
   0  -8 -19   30.40    2.21
   0  -8  19   30.64    1.97
   0   8  19   43.01    5.08
   0   8  19   29.19    1.19
   0  -8  20  594.95    6.39
   0  -8  20  673.59   20.30
   0   8  20  572.44   12.53
   0  -8 -20  437.65    8.27
   0   8 -20  548.39   15.13
   0  -8  20  506.00   15.93
   0  -8 -20  659.95   20.39
   0   8 -20  613.57   14.17
   0  -8 -20  555.22    7.33
   0  -8  20  566.83    6.91
   0   8  20  518.54    5.12
   0   8 -20  583.62    5.48
   0   8 -20  525.12   12.40
   0   8  20  563.14   11.72
   0   8 -20  569.83   11.11
   0  -8 -20  478.79    8.83
   0   8  20  585.16   13.63
   0   8 -20  570.57   10.22
   0  -8 -20  579.82    8.09
   0  -8  20  564.90    7.73
   0   8  20  752.73   14.83
   0   8 -20  700.74    6.26
   0  -8 -20  601.49    8.93
   0   8  20  527.55    4.94
   0   8  20  638.22   16.46
   0  -8  20  534.57    7.95
   0  -8  21  595.15    6.77
   0  -8  21  783.91   27.85
   0  -8 -21  455.25    8.48
   0   8  21  470.10   11.60
   0   8 -21  463.65   14.77
   0  -8 -21  513.86   18.30
   0   8 -21  519.83   13.62
   0  -8  21  537.23    7.16
   0  -8 -21  514.91    7.45
   0   8  21  515.85    5.14
   0   8 -21  569.76    5.85
   0   8 -21  481.34   12.12
   0   8  21  632.89   12.92
   0   8 -21  519.87   10.83
   0   8  21  437.25   12.06
   0  -8 -21  482.37    7.60
   0   8 -21  496.88    9.69
   0  -8  21  507.94    7.43
   0   8  21  579.59   13.30
   0   8 -21  602.15    6.12
   0  -8 -21  556.62    8.76
   0   8  21  594.19   16.76
   0   8  21  526.31    4.96
   0  -8  21  487.52    7.72
   0  -8  22  191.54    3.99
   0  -8  22  290.51   17.82
   0  -8 -22   97.81   39.65
   0   8  22  144.58    7.42
   0  -8 -22  159.85    5.36
   0   8 -22  172.97   10.35
   0  -8 -22  177.46   11.78
   0   8 -22  185.40    8.47
   0  -8  22  188.51    4.33
   0  -8 -22  190.23    4.57
   0   8  22  157.42    2.88
   0   8 -22  190.79    3.46
   0   8 -22  176.17    8.00
   0   8  22  165.72    6.97
   0   8 -22  158.42    6.27
   0  -8 -22  163.29    5.52
   0   8  22  185.05    8.69
   0  -8 -22  165.50    4.58
   0   8 -22  174.48    6.12
   0  -8  22  169.54    4.54
   0   8  22  179.54    7.67
   0   8 -22  221.80    3.81
   0  -8 -22  181.15    5.15
   0  -8  22  172.04    4.69
   0   8  22  164.75    2.83
   0   8  22  186.06   11.01
   0  -8  23   90.19    2.87
   0   8  23  115.01    7.53
   0  -8 -23   79.37    4.25
   0   8 -23   81.35    8.75
   0  -8 -23  106.93   10.10
   0   8 -23   97.72    6.86
   0  -8 -23  105.98   43.22
   0  -8  23  131.29   12.84
   0   8  23   81.11    2.12
   0   8 -23   94.07    2.51
   0  -8 -23   96.57    3.29
   0  -8  23   93.56    3.12
   0   8  23   95.96    5.54
   0   8 -23   80.15    5.02
   0  -8 -23   87.61    4.15
   0   8  23   87.82    6.72
   0  -8 -23  112.55    4.03
   0   8 -23   88.58    4.73
   0  -8  23   98.46    3.51
   0   8  23   99.12    6.12
   0   8 -23  106.02    2.70
   0  -8 -23   81.45    3.70
   0   8  23   91.69    2.16
   0   8  23   99.04   11.10
   0  -8  23   88.23    3.44
   0  -8  24   57.89    2.41
   0   8  24   56.89    6.60
   0  -8 -24   55.73    3.92
   0   8 -24   54.05    9.82
   0   8  24   54.90    1.82
   0  -8  24   59.69    2.55
   0  -8 -24   64.36    2.79
   0  -8 -24   61.88    3.33
   0   8 -24   58.61    2.04
   0   8  24   68.25    4.99
   0  -8 -24   55.37   39.35
   0   8  24   61.29    6.71
   0  -8 -24   58.36    3.55
   0  -8 -24   60.10    3.08
   0   8  24   62.08    5.53
   0  -8  24   62.97    2.91
   0   8 -24   63.38    6.04
   0   8 -24   66.59    2.20
   0   8  24   57.75    1.78
   0  -8  24   56.17    2.76
   0   8  24   69.84   12.74
   0  -8  25  245.12    4.75
   0   8 -25  230.97   10.54
   0  -8 -25  236.34   15.32
   0  -8 -25  225.84    5.07
   0   8  25  237.61   10.67
   0  -8 -25  167.82    5.32
   0   8  25  203.65    3.48
   0   8 -25  207.28    3.80
   0   8  25  216.15    8.55
   0  -8 -25  204.17   55.06
   0  -8 -25  195.27    6.33
   0  -8 -25  214.10    5.43
   0  -8  25  232.13    5.43
   0   8  25  232.05    9.48
   0   8 -25  234.67    4.10
   0  -8 -25  215.77    5.89
   0  -8  25  202.27    5.28
   0   8  25  201.64    3.28
   0  -8  26   52.24    2.39
   0   8 -26   22.56   12.60
   0   8 -26   54.55    7.00
   0  -8 -26   45.90   10.34
   0  -8 -26   46.50    2.41
   0   8  26   51.87    7.56
   0   8  26   33.81    1.53
   0   8 -26   35.92    1.66
   0   8  26   54.25    4.84
   0  -8 -26   60.48   49.76
   0   8  26   41.99    8.20
   0  -8 -26   33.84    3.29
   0  -8 -26   45.04    2.87
   0   8  26   56.07    6.13
   0  -8  26   45.79    2.67
   0   8 -26   53.01    2.06
   0  -8 -26   47.71    3.14
   0  -8  26   40.75    2.49
   0   8  26   41.20    1.60
   0  -8  27  102.42    3.28
   0  -8 -27  113.68   13.93
   0   8 -27  138.21    9.91
   0  -8 -27  110.49    3.52
   0   8  27  147.94   10.16
   0   8  27  106.23    2.58
   0   8 -27  110.28    2.89
   0   8  27  112.63    6.68
   0  -8  27  174.34   14.39
   0  -8 -27   58.52   54.43
   0  -8 -27  100.11    4.64
   0  -8 -27  105.88    4.13
   0  -8  27  111.90    3.93
   0   8  27  128.73    8.98
   0   8 -27  108.82    2.89
   0  -8 -27  105.65    4.38
   0  -8  27  105.38    3.85
   0   8  27  105.23    2.49
   0  -8  28   59.84    2.63
   0   8 -28   70.70   10.31
   0  -8 -28   74.26   15.09
   0  -8 -28   57.38    2.63
   0   8  28   45.64    9.95
   0   8  28   52.95    1.86
   0   8 -28   48.55    1.96
   0   8  28   78.99    6.41
   0  -8 -28   56.68   59.51
   0  -8  28   98.85   12.11
   0  -8 -28   64.09    3.93
   0   8  28   45.07   14.10
   0  -8 -28   60.65    3.36
   0   8  28   65.21    8.54
   0   8 -28   58.52    2.24
   0  -8 -28   62.36    3.49
   0  -8  28   67.05    3.30
   0  -8  28   52.44    2.76
   0   8  28   57.55    1.92
   0  -8 -29    8.22    2.25
   0  -8  29   28.85    2.25
   0  -8 -29   39.47   18.65
   0   8  29   28.50    1.39
   0  -8 -29   13.78   64.26
   0  -8  29   58.63   10.70
   0  -8 -29   36.22    2.19
   0   8 -29   31.11    1.67
   0   8  29   29.19   11.23
   0   8  29   57.48    6.50
   0  -8 -29   40.25    3.41
   0  -8 -29   43.86    3.35
   0   8  29   35.39   10.26
   0   8 -29   41.34    1.88
   0  -8  29   43.77    2.95
   0  -8 -29   39.72    3.24
   0   8  29   37.01    1.58
   0  -8  29   32.01    2.22
   0  -8 -30   64.17    3.87
   0  -8  30   59.18    3.54
   0   8 -30   41.99    1.87
   0   8  30   42.35    1.69
   0  -8 -30   53.12    2.67
   0   8  30   44.21    7.84
   0   8  30   45.38    1.72
   0  -8  30   45.37    2.55
   0   8 -30   42.17    7.10
   0  -8 -30   23.40    2.78
   0  -8  30   84.86   11.63
   0  -8 -30   35.33   73.79
   0  -8 -30   46.64    3.71
   0   8 -30   50.65    2.10
   0   8  31   33.85    1.54
   0  -8 -31   42.86    3.63
   0  -8  31   34.73    2.21
   0   8  31   35.90    1.55
   0   8 -31   43.21    8.54
   0  -8 -31   10.81    2.61
   0   8 -31   40.10    1.92
   0  -8 -31   37.09    3.04
   0  -8  31   64.07   11.54
   0  -8 -31    5.36   89.66
   0  -8 -31   52.72    4.05
   0  -8  31   48.01    3.95
   0   8 -31   34.70    1.71
   0   8 -32   10.66    1.11
   0  -8  32   24.87   10.85
   0  -8 -32    1.93  108.85
   0  -8  32   12.62    1.52
   0   8  32   12.26    1.01
   0  -8 -32    9.26    2.90
   0   8 -32   15.59    1.29
   0  -8 -32   14.41    2.60
   0   8  32    7.81    0.83
   0  -8 -32   19.70    3.70
   0  -8 -32   20.12    4.08
   0   8  33  159.98    2.89
   0   8 -33  174.69    3.58
   0   8 -33  167.95    3.44
   0   8  33  175.03    2.96
   0  -8  33  159.23    4.23
   0   8 -34   15.22    1.24
   0   8 -34   13.20    1.12
   0   8  34   15.14    1.22
   0  -8  34   14.23    1.53
   0  -8 -34   12.40    3.64
   0   8  34   12.67    1.20
   0   8 -35   29.93    1.45
   0  -8  35   34.11    1.95
   0   8 -36    1.72    0.77
   0  -8  36    2.63    1.13
   0   8 -36    1.86    0.85
   0   8 -37   43.33    1.72
   0   8 -37   48.93    1.84
   0   9   0    0.83    0.95
   0  -9   0   -0.21    0.58
   0   9   0    1.09    0.78
   0   9   0    0.84    0.78
   0  -9   0    1.32    0.63
   0  -9   0   -0.03    0.93
   0   9   0    1.20    1.68
   0  -9   0    0.66    0.37
   0   9   0    1.73    3.29
   0  -9   0    0.78    0.61
   0  -9   0    0.32    0.68
   0  -9   0    0.72    0.70
   0  -9   0    0.18    0.64
   0  -9   0    0.32    0.74
   0  -9   0    2.26    0.69
   0  -9   0    0.72    0.59
   0  -9   1  441.14    8.85
   0   9   1  358.26    3.56
   0  -9  -1  519.98    9.55
   0   9  -1  414.53    8.85
   0  -9  -1  380.00    3.69
   0  -9   1  415.43    4.18
   0  -9  -1  389.69    4.90
   0  -9   1  392.83    4.16
   0  -9   1  398.41    4.84
   0  -9  -1  388.22    4.16
   0   9   1  452.34    7.01
   0   9  -1  466.35    6.62
   0  -9   1  467.00    5.80
   0   9   1  385.71    3.12
   0  -9  -1  348.48    5.06
   0  -9   1  467.06    5.10
   0  -9  -1  434.70    4.73
   0  -9  -1  218.26   11.31
   0  -9  -1  355.25    4.35
   0  -9   1  373.24    5.26
   0  -9   1  383.18    3.99
   0  -9  -1  383.61    5.23
   0   9   1  320.30    2.83
   0  -9  -1  450.48    5.53
   0  -9  -1  325.34    3.92
   0  -9   1  414.67    5.45
   0  -9  -1  422.81    5.55
   0   9  -1  373.02    4.03
   0  -9   1  401.73    5.06
   0  -9   1  452.20    4.52
   0   9   1  387.96    7.71
   0   9   1  337.67    6.88
   0   9  -1  446.34    7.12
   0   9   2 1131.98   10.99
   0  -9   2 1134.83    6.39
   0  -9  -2 1149.33    8.83
   0  -9  -2 1018.29    7.73
   0  -9   2 1113.07    9.17
   0   9   2  997.25    9.86
   0  -9   2 1187.19    7.31
   0  -9  -2 1250.84    7.65
   0  -9  -2 1345.50    9.21
   0  -9   2 1206.47    8.30
   0   9  -2 1326.39   10.81
   0   9  -2 1223.30   11.09
   0   9   2  957.08   12.01
   0  -9  -2  901.98    6.84
   0  -9  -2  961.86   28.02
   0   9   2  746.74   17.06
   0  -9   2 1142.31    6.93
   0   9  -2 1140.04    7.60
   0   9   3   22.37    3.29
   0  -9   3   16.44    2.20
   0  -9   3   13.78    0.89
   0  -9  -3   13.40    1.97
   0   9   3   11.33    5.84
   0   9  -3   16.73    3.10
   0  -9  -3   14.66    0.76
   0   9   3   18.05    2.49
   0   9   3   18.76    1.77
   0   9  -3   14.38    1.26
   0   9  -3   14.28    1.28
   0   9   3   12.50    1.48
   0  -9   3   18.02    1.27
   0  -9  -3   12.25    1.11
   0  -9   3   16.57    1.13
   0   9  -3   13.70    1.21
   0  -9  -3   11.38    8.17
   0  -9  -3   16.15    1.63
   0  -9   3   12.10    1.15
   0  -9   3   14.60    0.82
   0  -9  -3   15.66    1.13
   0  -9  -3   13.32    1.27
   0   9  -3   19.18    2.38
   0  -9  -3   16.27    1.30
   0  -9   3   15.86    1.25
   0  -9   3   15.42    1.15
   0  -9  -3   12.79    0.98
   0  -9  -3   15.37    1.23
   0  -9   3   18.62    1.07
   0  -9   3   12.15    0.83
   0  -9  -3   15.06    1.13
   0  -9  -3   14.25    1.01
   0  -9   3   13.26    1.06
   0   9   3   12.20    1.80
   0   9  -3   12.95    1.36
   0   9   4  241.97    8.09
   0  -9   4  286.24    7.81
   0   9  -4  252.71    5.53
   0   9   4  306.76    5.90
   0  -9   4  292.37    4.79
   0  -9  -4  264.81    4.44
   0  -9   4  306.33    3.08
   0  -9  -4  309.06    4.46
   0  -9   4  311.01    3.79
   0   9   4  238.74    9.97
   0  -9  -4  302.85    3.24
   0   9  -4  293.33    7.54
   0  -9  -4  298.83    7.27
   0  -9   4  312.14    3.81
   0  -9   4  308.45    4.16
   0  -9  -4  265.26    4.08
   0   9   4  309.99    6.44
   0   9  -4  303.00    4.72
   0  -9   4  249.82    4.41
   0  -9  -4  305.34    4.75
   0   9  -4  351.78    4.89
   0  -9   4  342.34    4.63
   0  -9  -4  324.08    3.92
   0  -9  -4  183.69   16.97
   0  -9  -4  419.75    7.43
   0  -9   4  312.95    4.50
   0  -9   4  289.64    3.63
   0  -9  -4  308.57    4.02
   0  -9  -4  319.67    4.94
   0   9  -4  310.94    5.43
   0  -9   4  295.55    4.79
   0   9   4  250.23    6.61
   0   9  -4  294.52    4.83
   0   9   5  344.78    9.20
   0  -9   5  355.22    9.01
   0   9  -5  400.63    7.20
   0   9   5  274.05    5.86
   0  -9  -5  318.49    8.03
   0  -9   5  318.53    3.86
   0  -9  -5  317.31    3.27
   0  -9  -5  330.75    4.52
   0  -9  -5  315.01    5.13
   0  -9   5  315.88    3.00
   0   9  -5  330.77   11.25
   0  -9   5  324.10    5.10
   0   9  -5  350.89    4.42
   0  -9  -5  339.45    4.66
   0  -9   5  319.48    3.93
   0  -9   5  311.62    4.21
   0   9   5  329.44    6.84
   0   9  -5  341.25    4.61
   0  -9  -5  329.39    5.02
   0  -9   5  405.57    5.50
   0  -9   5  360.92    4.77
   0  -9  -5  289.70    3.75
   0  -9   5  413.26    5.07
   0   9  -5  327.76    4.45
   0  -9  -5  360.11    7.63
   0  -9  -5  200.28   19.47
   0  -9   5  376.16    4.09
   0  -9  -5  315.37    4.96
   0  -9  -5  286.37    3.90
   0  -9  -5  347.11    5.22
   0  -9   5  351.63    5.27
   0   9   5  271.96    7.01
   0   9  -5  283.06    4.37
   0  -9  -6  152.30   19.23
   0  -9  -6  203.94    6.48
   0  -9   6  192.50    7.05
   0   9   6  180.42    6.78
   0   9  -6  227.90    6.01
   0  -9   6  212.24    3.37
   0  -9  -6  206.27    2.65
   0  -9  -6  201.30    6.75
   0   9   6  206.33    5.06
   0   9   6  175.87    3.43
   0   9  -6  207.13    8.86
   0  -9   6  208.85    2.37
   0  -9  -6  205.04    3.56
   0  -9  -6  205.72    4.39
   0   9  -6  168.84    2.75
   0   9  -6  156.89    6.22
   0  -9   6  211.20    3.26
   0  -9  -6  203.65    3.68
   0  -9   6  202.87    3.42
   0   9   6  210.23    5.66
   0   9  -6  193.76    3.30
   0  -9   6  197.97    3.92
   0  -9  -6  204.96    4.01
   0   9  -6  213.01    3.24
   0  -9   6  213.02    3.77
   0  -9   6  200.57    3.82
   0  -9  -6  184.31    2.99
   0   9   6  215.95    5.34
   0   9   6  199.71    3.76
   0  -9   6  203.43    4.10
   0  -9  -6  196.20    3.79
   0  -9   6  250.79    3.33
   0  -9  -6  187.53    3.93
   0   9  -6  219.12    3.46
   0   9   6  258.03    6.73
   0  -9   6  202.18    4.10
   0  -9  -7   98.90    5.11
   0  -9  -7   54.49   14.29
   0  -9   7   78.53    4.58
   0   9   7   89.35    5.03
   0  -9   7   72.86    2.02
   0  -9  -7   75.95    1.64
   0  -9  -7   80.91    4.62
   0   9   7   92.05    3.75
   0   9   7   74.16    2.30
   0  -9   7   77.35    1.45
   0  -9  -7   74.74    2.90
   0   9  -7   74.86    5.35
   0   9  -7   76.40    4.44
   0  -9   7   73.26    2.21
   0  -9  -7   82.93    2.34
   0  -9   7   79.06    2.04
   0   9   7   95.31    3.90
   0  -9  -7   66.91    2.38
   0  -9   7   69.47    2.43
   0  -9   7   79.71    2.37
   0   9   7   90.65    3.69
   0  -9   7   91.90    2.67
   0  -9  -7   71.99    1.93
   0   9   7   79.84    2.46
   0  -9   7   75.73    1.89
   0  -9  -7   75.86    2.42
   0  -9   7   75.71    2.58
   0  -9  -7   74.18    2.54
   0  -9   7   73.59    2.53
   0   9   7   67.40    3.62
   0  -9   8  574.86    9.13
   0  -9  -8  395.89   10.55
   0   9  -8  405.59    9.27
   0   9   8  547.39   11.01
   0  -9   8  554.12   12.13
   0  -9  -8  588.49   12.52
   0  -9   8  523.70    5.31
   0   9   8  573.17    8.45
   0   9   8  535.42    5.65
   0   9  -8  588.29   14.32
   0  -9  -8  527.53    7.40
   0   9  -8  548.91   11.39
   0  -9  -8  536.81    6.02
   0  -9   8  570.85    5.47
   0   9   8  630.60   10.16
   0  -9   8  613.88    7.08
   0  -9  -8  609.94    7.03
   0  -9   8  594.68    6.48
   0   9   8  606.90    9.34
   0  -9  -8  526.40    5.09
   0  -9   8  632.38    7.20
   0   9   8  557.64    5.78
   0  -9   8  579.86    7.03
   0  -9  -8  553.87    6.77
   0  -9   8  496.95    4.64
   0  -9   8  566.53    7.06
   0   9   8  642.96   11.33
   0  -9  -9   86.18    6.33
   0  -9   9   85.46    3.69
   0  -9   9   51.78    4.03
   0  -9  -9   37.49   15.48
   0  -9   9   44.18    3.77
   0   9   9   58.05    4.42
   0   9  -9   57.64    4.65
   0  -9  -9   61.34    4.58
   0  -9   9   62.62    2.04
   0  -9  -9   65.82    1.59
   0   9   9   51.27    3.22
   0   9   9   51.53    1.86
   0   9  -9   64.61    4.73
   0  -9  -9   62.17    2.83
   0   9  -9   49.34    3.48
   0  -9   9   72.43    2.02
   0  -9  -9   68.78    2.23
   0   9   9   80.77    3.82
   0  -9   9   60.48    2.38
   0  -9  -9   52.49    2.19
   0   9   9   74.03    3.42
   0  -9   9   52.96    2.06
   0   9   9   55.70    1.94
   0  -9   9   59.17    2.41
   0  -9   9   56.80    1.70
   0  -9  -9   54.83    2.25
   0   9   9   73.81    4.11
   0  -9   9   61.36    2.43
   0  -9  10   64.39    3.79
   0  -9 -10   48.76   16.00
   0  -9  10   48.74    4.35
   0   9  10   71.80    3.74
   0   9 -10   66.61    5.47
   0   9  10   75.42    4.77
   0  -9  10   81.01    5.08
   0  -9 -10   66.30    5.05
   0  -9 -10   62.89    1.59
   0  -9  10   62.46    2.05
   0   9  10   75.86    2.14
   0  -9 -10   66.26    3.04
   0   9 -10   62.96    4.64
   0  -9  10   58.18    1.84
   0  -9 -10   59.28    2.10
   0   9 -10   78.92    4.26
   0  -9 -10   57.07    1.63
   0   9  10   71.43    3.73
   0  -9 -10   67.68    2.48
   0   9 -10   68.52    3.95
   0  -9  10   71.78    2.38
   0   9  10   60.12    3.23
   0  -9  10   55.93    2.39
   0   9  10   62.54    1.95
   0  -9 -10   54.94    2.34
   0  -9  10   65.17    1.79
   0  -9  10   62.37    2.50
   0   9  10   67.04    4.07
   0  -9  11  691.73   12.52
   0  -9  11  518.03   13.03
   0  -9 -11  600.22   41.71
   0   9  11  551.07    9.24
   0   9 -11  539.04   13.35
   0  -9  11  566.74   13.05
   0  -9 -11  612.49    5.07
   0  -9  11  565.66    5.97
   0  -9 -11  497.34   13.13
   0  -9 -11  554.92    6.43
   0  -9  11  558.04    5.70
   0   9  11  585.26    5.68
   0   9 -11  635.39    4.36
   0  -9 -11  527.78    7.99
   0   9 -11  513.38   12.71
   0   9  11  496.75    8.99
   0   9 -11  650.54   12.01
   0   9  11  604.67   10.72
   0  -9 -11  498.16    5.26
   0   9 -11  561.28   10.72
   0  -9 -11  525.20    6.88
   0  -9  11  546.53    6.65
   0   9  11  589.96    9.92
   0  -9  11  617.65    7.62
   0   9  11  531.61    5.23
   0   9 -11  595.22    4.21
   0  -9 -11  570.06    7.24
   0  -9  11  634.11    5.31
   0   9  11  566.76   11.68
   0  -9  11  542.65    7.14
   0  -9 -12  739.74   47.28
   0  -9  12  709.07   13.50
   0  -9  12  659.04   16.45
   0   9  12  921.51   12.16
   0   9 -12  826.99   14.00
   0  -9  12  684.23   14.54
   0  -9  12  756.90    7.00
   0  -9 -12  691.99   16.06
   0  -9 -12  743.26    7.58
   0  -9  12  758.33    6.78
   0   9  12  758.77    6.38
   0   9 -12  831.87    5.10
   0  -9 -12  734.49    9.62
   0   9 -12  798.28   15.55
   0   9 -12  817.73   13.54
   0   9  12  814.93   11.82
   0  -9 -12  755.14    7.12
   0   9  12  812.36   12.70
   0  -9 -12  727.66    8.29
   0   9 -12  761.69   12.36
   0  -9 -12  707.33    6.26
   0  -9  12  728.98    8.34
   0   9  12  693.79   11.09
   0  -9  12  797.16    8.18
   0   9  12  703.19    5.98
   0   9 -12  862.06    5.38
   0  -9 -12  743.40    8.52
   0  -9  12  875.78    6.20
   0  -9  12  748.17    8.60
   0   9  12  760.03   13.75
   0  -9  13  202.81    8.12
   0  -9  13  188.59   10.38
   0  -9 -13  135.75   24.66
   0   9  13  198.93    6.42
   0   9 -13  205.01    7.26
   0  -9  13  171.20    7.91
   0  -9 -13  199.03    9.47
   0  -9  13  175.74    3.44
   0  -9 -13  187.58    2.99
   0  -9 -13  176.29    3.79
   0  -9  13  181.28    3.49
   0   9  13  172.19    3.04
   0   9 -13  189.45    2.55
   0   9 -13  191.90    7.64
   0  -9 -13  177.58    4.99
   0   9  13  182.72    5.79
   0   9 -13  201.70    6.83
   0  -9 -13  182.27    3.86
   0   9  13  202.78    6.67
   0   9 -13  181.91    6.09
   0  -9 -13  199.26    4.41
   0  -9  13  154.07    4.06
   0   9  13  166.62    5.72
   0  -9  13  193.56    4.13
   0  -9 -13  151.28    3.02
   0   9 -13  189.24    2.66
   0   9  13  173.61    2.93
   0  -9  13  195.20    3.06
   0  -9 -13  175.80    4.27
   0  -9  13  169.32    4.21
   0   9  13  169.81    6.93
   0  -9  14  196.94    8.25
   0  -9 -14  139.14   26.89
   0  -9  14  188.01   11.46
   0   9  14  186.82    6.33
   0  -9  14  147.59    7.61
   0   9 -14  169.36    6.80
   0  -9 -14  211.92    9.93
   0  -9  14  174.61    3.47
   0  -9 -14  182.66    3.09
   0  -9  14  174.03    3.50
   0  -9 -14  163.76    3.71
   0   9  14  165.52    2.92
   0   9 -14  175.70    2.50
   0   9 -14  165.06    7.15
   0   9 -14  167.57    6.24
   0   9  14  151.09    5.37
   0   9  14  159.52    6.05
   0  -9 -14  150.74    3.78
   0   9 -14  184.07    6.01
   0  -9 -14  154.56    3.99
   0  -9  14  188.43    4.18
   0   9  14  198.12    6.38
   0  -9 -14  151.27    3.21
   0   9 -14  208.69    2.82
   0   9  14  169.35    2.83
   0  -9 -14  154.85    4.15
   0  -9  14  190.82    3.04
   0   9  14  171.36    7.20
   0  -9  14  168.26    4.26
   0  -9  15  131.26    7.18
   0  -9  15  107.69   10.41
   0  -9 -15  130.22   26.73
   0   9  15  104.87    5.22
   0   9 -15  117.52    6.09
   0  -9  15   97.70    6.62
   0  -9  15  114.70    2.89
   0  -9 -15   97.08    7.30
   0  -9 -15  127.14    2.67
   0  -9  15  119.94    2.95
   0  -9 -15  122.77    3.39
   0   9  15  108.93    2.39
   0   9 -15  130.88    2.33
   0   9 -15  114.29    6.05
   0   9  15  139.08    5.36
   0   9 -15  122.52    5.41
   0  -9 -15  100.73    3.29
   0   9  15  135.90    5.77
   0   9 -15  116.94    4.84
   0  -9 -15  123.02    3.61
   0   9  15  128.63    5.26
   0  -9  15  112.04    3.25
   0  -9 -15   85.47    2.55
   0   9 -15  141.06    2.50
   0  -9 -15  106.28    3.54
   0  -9  15  128.42    2.60
   0  -9  15  120.00    3.63
   0   9  15  115.49    6.22
   0   9  15  121.52    2.38
   0  -9  16   88.69    1.93
   0  -9 -16   61.24   24.92
   0  -9  16  105.40   11.16
   0  -9  16  114.00    7.17
   0   9  16  101.39    5.27
   0  -9  16  107.77    7.15
   0   9 -16  100.22    5.83
   0  -9  16   92.14    2.67
   0  -9 -16   92.40    2.35
   0  -9 -16  109.87    8.15
   0  -9  16   90.45    2.67
   0  -9 -16   96.92    3.06
   0   9  16  106.71    2.31
   0   9 -16  109.85    2.20
   0   9 -16  117.73    6.13
   0   9  16  110.01    4.90
   0   9 -16  111.76    5.14
   0   9  16  103.91    5.31
   0  -9 -16   95.84    3.32
   0  -9 -16   82.30    3.09
   0   9 -16  100.58    4.54
   0   9  16  111.83    5.16
   0  -9  16  115.83    3.39
   0  -9 -16   77.86    2.60
   0   9 -16  119.01    2.37
   0  -9 -16   78.87    3.15
   0   9  16  121.96    6.65
   0  -9  16   91.76    3.24
   0   9  16   92.11    2.05
   0  -9  17  162.26    2.69
   0  -9  17  161.48    8.95
   0  -9 -17   83.02   28.01
   0  -9  17  175.44   14.18
   0   9  17  217.40    7.49
   0  -9  17  163.55    8.78
   0   9 -17  171.01    7.92
   0  -9 -17  190.98   10.75
   0  -9  17  167.05    3.55
   0  -9 -17  178.32    3.36
   0  -9  17  180.77    3.89
   0  -9 -17  167.61    4.08
   0   9  17  184.71    3.12
   0   9 -17  206.88    3.14
   0   9 -17  156.31    7.03
   0   9 -17  197.42    6.64
   0   9  17  187.04    6.51
   0  -9 -17  146.28    4.23
   0   9  17  164.77    6.80
   0  -9 -17  196.90    4.78
   0   9 -17  183.39    6.02
   0   9  17  221.70    7.40
   0  -9 -17  153.78    3.77
   0  -9  17  194.12    4.50
   0   9 -17  219.95    3.36
   0  -9 -17  165.62    4.61
   0  -9  17  176.44    4.51
   0   9  17  188.89    8.74
   0   9  17  178.93    2.89
   0  -9  18  105.10    2.33
   0  -9  18  171.06   11.68
   0  -9 -18   83.70   29.36
   0   9  18  116.12    6.56
   0  -9  18   91.53    7.39
   0   9 -18  111.77    7.00
   0  -9  18  107.16    2.91
   0  -9 -18  122.41    9.21
   0  -9 -18  108.24    3.31
   0  -9  18  106.92    3.05
   0   9  18  106.86    2.36
   0   9 -18  120.47    2.46
   0   9 -18   71.41    5.26
   0   9  18  116.67    5.40
   0   9 -18  108.84    5.06
   0   9  18  104.91    5.83
   0  -9 -18  105.28    3.75
   0   9 -18  110.01    4.93
   0  -9 -18  127.13    3.95
   0  -9  18  108.76    3.52
   0   9  18  111.81    5.46
   0   9 -18  132.36    2.70
   0  -9 -18  113.26    3.88
   0   9  18  108.84    2.26
   0   9  18  125.93    7.49
   0  -9  18  110.51    3.67
   0  -9  19   57.88    1.84
   0  -9 -19   60.26   27.65
   0   9  19   62.84    5.62
   0   9 -19   65.55    6.11
   0  -9  19   69.36    7.36
   0   9 -19   71.52    5.29
   0  -9 -19   72.48    8.01
   0  -9 -19   64.95    2.63
   0  -9  19   63.20    2.43
   0   9  19   63.07    1.85
   0   9 -19   72.27    1.97
   0   9 -19   63.02    5.25
   0   9 -19   77.53    4.53
   0   9  19   79.78    4.73
   0   9  19   78.14    5.36
   0  -9 -19   65.59    3.27
   0   9 -19   68.65    4.04
   0  -9 -19   78.09    3.23
   0   9  19   74.52    4.85
   0  -9  19   71.81    2.89
   0   9 -19   79.35    2.15
   0  -9 -19   65.41    3.16
   0   9  19   64.47    1.77
   0  -9  19   58.96    2.79
   0   9  19   57.90    6.28
   0  -9 -20    2.52    1.46
   0  -9  20    6.08    0.95
   0  -9 -20    7.30   27.23
   0  -9  20   16.49    5.68
   0   9  20   13.60    4.65
   0   9 -20    8.55    4.55
   0  -9 -20   15.10    6.03
   0   9 -20    9.05    2.88
   0  -9  20    7.96    1.14
   0  -9 -20    8.23    1.14
   0   9  20    5.16    0.66
   0   9 -20    8.12    0.90
   0   9 -20    8.18    3.24
   0   9  20    9.66    2.35
   0   9 -20    9.98    2.69
   0  -9 -20    6.53    1.62
   0  -9 -20    7.18    1.41
   0   9 -20    8.56    2.50
   0  -9  20    8.93    1.28
   0   9  20    9.99    2.63
   0   9 -20    9.92    0.96
   0  -9 -20    7.57    1.64
   0   9  20   10.78    5.52
   0  -9  20   11.68    1.41
   0   9  20    8.25    0.72
   0  -9 -21    6.09    1.91
   0  -9  21   17.09    1.31
   0   9  21   33.08    5.91
   0   9 -21   22.23    5.72
   0   9 -21   25.09    4.03
   0  -9 -21   26.81    6.92
   0  -9  21   32.32    7.09
   0  -9 -21   12.50   27.95
   0   9  21   20.07    1.13
   0   9 -21   23.17    1.30
   0  -9 -21   24.60    1.77
   0  -9  21   20.23    1.53
   0   9 -21   23.48    3.33
   0   9  21   30.74    3.46
   0   9  21   27.65    4.43
   0  -9 -21   22.00    2.27
   0  -9 -21   24.23    1.99
   0   9 -21   22.85    3.09
   0   9  21   23.14    3.55
   0  -9  21   25.67    1.93
   0   9 -21   23.88    1.35
   0  -9 -21   23.92    2.22
   0   9  21   21.45    1.10
   0  -9  21   19.72    1.76
   0   9  21   25.92    7.02
   0  -9  22  120.05    2.83
   0   9  22  172.05    9.34
   0   9 -22  144.41   10.52
   0  -9 -22  127.61   10.79
   0   9 -22  146.86    8.08
   0  -9  22  194.23   14.05
   0  -9 -22   84.00   38.56
   0   9  22  144.88    2.81
   0   9 -22  151.59    3.16
   0  -9 -22  144.72    4.17
   0  -9  22  140.24    3.84
   0   9  22  170.56    7.23
   0   9  22  169.81    8.66
   0  -9 -22  133.87    4.63
   0  -9 -22  142.99    4.53
   0   9 -22  152.29    6.10
   0  -9  22  144.39    4.24
   0   9  22  149.28    7.28
   0   9 -22  160.53    3.31
   0  -9 -22  145.28    4.71
   0   9  22  137.23    2.63
   0   9  22  133.05   11.76
   0  -9  22  138.09    4.35
   0  -9  23   30.01    1.74
   0   9  23   51.53    7.02
   0   9 -23   32.26    9.05
   0   9  23   35.97    1.45
   0  -9 -23   39.71    2.25
   0  -9  23   34.65    2.01
   0   9 -23   45.30    5.22
   0   9 -23   11.08    9.49
   0  -9 -23   42.54    8.83
   0   9 -23   38.41    1.67
   0  -9 -23   32.68    2.57
   0   9  23   42.20    4.05
   0  -9 -23   32.92    2.74
   0   9  23   47.38    6.19
   0  -9 -23   39.05    2.64
   0   9  23   51.53    4.88
   0  -9  23   41.14    2.38
   0  -9 -23   53.76   39.13
   0  -9  23   60.29    9.23
   0   9 -23   41.13    1.75
   0   9  23   37.60    1.44
   0   9  23   29.30   11.62
   0  -9  23   36.96    2.33
   0   9  24   31.73    1.44
   0  -9 -24   44.08    2.38
   0   9 -24   52.83    5.92
   0  -9 -24   41.34    9.83
   0   9 -24   34.79    1.63
   0  -9 -24   37.15    2.86
   0   9  24   49.02    4.39
   0   9  24   52.94    6.97
   0  -9 -24   35.90    2.94
   0  -9 -24   46.34    2.88
   0  -9  24   44.66    2.55
   0   9  24   56.67    5.41
   0  -9 -24   36.71   39.23
   0  -9  24   58.70    9.86
   0   9 -24   47.58    1.98
   0  -9  24   38.05    2.42
   0   9  24   39.66    1.51
   0  -9 -25   51.77   43.96
   0  -9  25   59.96    9.55
   0   9  25   46.96    1.70
   0  -9 -25   43.82    2.34
   0  -9 -25   46.18   11.59
   0   9 -25   60.31    6.90
   0   9 -25   51.20    1.95
   0  -9 -25   46.66    3.14
   0   9  25   59.69    4.99
   0  -9 -25   44.03    3.15
   0   9  25   62.14    8.35
   0  -9 -25   51.61    3.02
   0   9  25   60.51    6.19
   0  -9  25   50.69    2.79
   0   9 -25   47.58    1.96
   0   9  25   38.89    1.51
   0  -9  25   39.77    2.43
   0  -9 -26   13.76   44.25
   0  -9  26   10.26    7.76
   0   9 -26    6.73    5.85
   0  -9 -26    7.26   11.83
   0  -9 -26    2.31    0.87
   0   9  26    2.19    0.55
   0   9 -26    2.33    0.77
   0  -9 -26    1.84    1.87
   0  -9  26    1.38    1.41
   0   9  26    9.45    3.47
   0  -9 -26    1.54    2.02
   0  -9 -26    3.67    1.81
   0   9  26   10.38    8.19
   0   9  26   12.00    5.21
   0   9 -26    8.82    4.09
   0  -9 -26    1.16    1.93
   0   9 -26    1.92    0.72
   0  -9  26    1.70    1.04
   0   9  26    1.27    0.53
   0  -9 -27    2.11   47.49
   0  -9  27   38.06    8.82
   0  -9 -27   28.83   15.58
   0   9 -27   31.75    8.60
   0   9  27   24.13    1.33
   0  -9 -27   31.04    2.82
   0  -9  27   30.70    2.49
   0   9 -27   26.97    1.53
   0  -9 -27   26.13    2.91
   0  -9 -27   25.79    1.85
   0   9  27   40.94    5.05
   0  -9 -27   23.62    2.77
   0   9  27   25.32   12.21
   0  -9 -27   30.19    2.66
   0   9  27   42.10    7.27
   0  -9 -27    5.36    2.21
   0   9 -27   26.65    1.59
   0  -9  27   24.41    2.02
   0   9  27   24.67    1.28
   0   9  28  192.82    3.48
   0  -9 -28  216.22    5.91
   0  -9  28  227.99    5.77
   0   9 -28  201.27    4.00
   0  -9 -28  198.68    6.09
   0  -9 -28  201.47    4.74
   0   9  28  191.27    9.20
   0  -9 -28  186.28    5.25
   0  -9 -28  220.35    5.69
   0   9  28  200.60   12.13
   0   9 -28  225.44    4.35
   0  -9  28  186.63    5.09
   0   9  28  191.50    3.26
   0   9 -29    7.13    0.99
   0  -9 -29   10.70    2.51
   0   9  29    6.33    0.83
   0  -9 -29    8.24    1.39
   0   9  29   18.52    5.92
   0  -9 -29    7.04   63.73
   0  -9  29   29.60    8.72
   0   9  29    7.07    0.82
   0  -9  29    4.91    1.13
   0   9  29   12.81   11.35
   0   9 -29   13.52    5.86
   0   9 -29    7.39    0.99
   0  -9 -29    3.86    2.28
   0  -9  29   14.64    2.47
   0  -9  30   49.16    3.58
   0  -9 -30   50.12    3.86
   0   9 -30   34.50    1.76
   0  -9 -30   39.61    3.28
   0   9  30   40.08    8.49
   0  -9 -30   38.14    3.37
   0  -9  30   38.32    2.38
   0   9  30   40.76    1.61
   0   9 -30   29.49    7.49
   0  -9 -30    7.27    2.62
   0  -9  30   67.49    9.48
   0  -9 -30   12.36   72.93
   0  -9 -30   45.71    2.49
   0   9 -30   42.35    1.98
   0   9  30   28.65    1.37
   0   9  31   15.43    1.06
   0   9 -31   19.68    9.61
   0   9 -31   15.21    1.29
   0  -9  31   27.97    3.75
   0  -9 -31   21.40    3.92
   0   9 -31   16.68    1.27
   0  -9 -31  -14.39   83.73
   0   9  31   15.30    1.09
   0  -9  31   15.44    1.61
   0  -9 -31    9.03    2.78
   0  -9  32  109.21    3.60
   0   9  32  113.12    2.43
   0   9  32  106.54    2.37
   0   9  33   45.60    1.60
   0  -9  33   41.96    2.27
   0   9 -33   46.96    1.83
   0   9  33   43.50    1.55
   0  -9  34    6.74    1.17
   0   9  34    7.01    1.04
   0   9 -34    8.86    1.01
   0  -9  35    5.28    1.12
   0   9 -35    6.60    0.98
   0   9 -35    6.70    0.94
   0   9 -36   35.14    1.58
   0   9 -36   31.75    1.50
   0  -9  36   32.55    1.86
   0  10   0  185.51    4.54
   0 -10   0  207.70    3.27
   0 -10   0  214.35    3.83
   0 -10   0  208.81    3.08
   0 -10   0  205.53    4.09
   0  10   0  145.66    4.25
   0 -10   0  221.53    4.31
   0 -10   0  254.10    4.09
   0  10   0  210.66    4.76
   0 -10   0  214.35    4.10
   0 -10   0  228.71    4.33
   0  10   0  152.35    2.73
   0 -10   0  175.14    3.04
   0 -10   0  292.84    7.64
   0  10   0  202.19    5.28
   0  10   0  160.08    2.75
   0 -10   0  208.27    2.89
   0  10   0  204.63    5.49
   0  10  -1  404.53    6.33
   0 -10   1  377.94    4.47
   0 -10   1  373.78    5.01
   0 -10  -1  389.94    4.62
   0 -10  -1  351.62    5.10
   0 -10  -1  363.31    4.28
   0 -10   1  354.41    5.41
   0 -10  -1  349.33    5.19
   0 -10   1  343.32    3.65
   0  10   1  400.42    7.19
   0  10  -1  376.27    6.46
   0 -10  -1  346.66    5.37
   0 -10   1  303.62    5.01
   0  10   1  401.83    6.75
   0 -10  -1  359.47    4.82
   0  10  -1  363.99    6.02
   0 -10   1  279.87    4.24
   0 -10  -1  340.84    5.16
   0 -10  -1  351.20    5.39
   0 -10   1  364.01    5.50
   0 -10   1  367.45    5.40
   0 -10  -1  296.91    4.00
   0 -10   1  348.55    4.23
   0  10  -1  311.96    4.62
   0 -10   1  397.05    9.04
   0  10  -1  322.84    7.85
   0 -10  -1  371.82    3.86
   0 -10   1  363.22    3.98
   0  10  -1  375.95    7.06
   0  10   1  383.61    7.66
   0  10  -2  107.09    3.24
   0 -10   2  112.30    2.73
   0 -10   2  117.37    2.47
   0 -10  -2  119.85    3.01
   0 -10  -2  120.55    2.62
   0 -10   2  117.05    2.07
   0 -10  -2  111.39    2.65
   0 -10   2  121.65    3.25
   0 -10  -2  118.05    3.01
   0  10  -2  125.59    3.66
   0  10   2  134.72    4.41
   0 -10  -2  126.67    3.30
   0 -10   2   98.02    2.93
   0  10   2  112.47    3.76
   0 -10   2  133.78    3.08
   0  10  -2  112.03    3.36
   0 -10  -2  110.02    2.75
   0 -10   2  125.96    2.57
   0 -10   2  116.90    3.18
   0 -10   2  115.47    2.98
   0 -10  -2  118.67    2.56
   0 -10  -2  129.14    3.31
   0 -10  -2  126.98    3.28
   0  10  -2  138.65    5.80
   0  10  -2  117.68    3.43
   0 -10   2  125.51    5.10
   0 -10  -2  112.76    2.08
   0 -10   2  120.59    2.32
   0  10  -2  116.62    3.88
   0  10   2   93.87    4.18
   0 -10   3  395.99    4.35
   0 -10  -3  385.08    3.85
   0  10   3  379.92   11.22
   0 -10   3  385.01    9.20
   0  10  -3  399.47    6.53
   0  10  -3  422.85    6.02
   0 -10  -3  419.45    5.55
   0 -10   3  389.37    4.52
   0 -10   3  384.73    4.99
   0 -10   3  383.11    3.53
   0 -10   3  359.57    5.59
   0 -10  -3  352.11    4.83
   0 -10  -3  357.29    5.08
   0  10   3  474.50    8.25
   0  10  -3  380.53    6.00
   0 -10   3  375.68    5.70
   0 -10  -3  375.48    5.69
   0 -10   3  329.89    4.86
   0 -10  -3  484.56    5.36
   0  10   3  362.16    6.84
   0  10  -3  351.40    5.63
   0 -10  -3  216.15   14.54
   0 -10   3  382.23    4.43
   0 -10  -3  368.47    5.67
   0 -10   3  348.65    5.48
   0 -10  -3  408.12    4.82
   0 -10   3  357.01    5.13
   0  10   3  360.92    7.96
   0  10  -3  439.56    7.00
   0 -10   4  722.32    5.85
   0 -10  -4  787.02   11.28
   0 -10   4  791.71   13.07
   0  10   4  825.45   16.69
   0  10  -4  860.78   10.39
   0  10  -4  809.83    7.98
   0 -10   4  708.66    6.79
   0 -10  -4  821.72    7.85
   0 -10   4  712.26    6.20
   0 -10  -4  673.71    6.91
   0 -10   4  684.41    4.52
   0 -10   4  713.04    7.93
   0 -10  -4  727.58    7.23
   0  10   4  939.72   11.90
   0  10  -4  793.83    8.28
   0 -10  -4  760.50    8.04
   0 -10   4  710.77    7.86
   0 -10  -4  645.67    6.19
   0  10   4  652.06    9.38
   0 -10   4  960.43    8.19
   0  10  -4  741.72    7.84
   0 -10  -4  444.91   23.70
   0 -10   4  876.82    6.74
   0 -10  -4  721.72    7.85
   0 -10   4  726.90    7.44
   0 -10   4  796.55    8.36
   0  10  -4  671.89    8.18
   0  10   4  693.71   11.24
   0 -10  -5  694.67   11.48
   0 -10   5  686.09    5.74
   0  10  -5  773.40   11.01
   0  10   5  734.16   14.75
   0 -10   5  741.03   13.35
   0 -10   5  697.66    7.90
   0 -10  -5  720.78    7.05
   0 -10   5  697.85    4.43
   0 -10  -5  652.74    7.19
   0  10  -5  678.94   17.27
   0 -10   5  748.49    6.42
   0 -10   5  692.89    6.62
   0 -10  -5  852.16    8.13
   0  10  -5  696.24    6.85
   0  10  -5  614.57    7.29
   0  10   5  900.44   11.99
   0 -10  -5  530.18    6.82
   0 -10   5  721.22    7.86
   0  10  -5  556.34    6.65
   0 -10   5  901.17    8.52
   0  10   5  729.38   10.13
   0 -10  -5  768.61    6.71
   0 -10  -5  472.30   27.71
   0 -10  -5  786.65   10.53
   0 -10   5  626.73    5.76
   0 -10   5  654.98    7.03
   0 -10  -5  687.84    7.75
   0 -10   5  646.23    7.65
   0  10   5  625.72   11.04
   0  10  -5  715.20    8.00
   0 -10   6  321.51    4.03
   0 -10   6  230.86    4.31
   0 -10  -6  274.05    4.73
   0 -10   6  285.74    5.14
   0 -10  -6  299.95    5.28
   0  10   6  236.58    4.13
   0 -10   6  281.21    3.86
   0 -10  -6  268.74    3.18
   0 -10  -6  271.12    7.80
   0 -10   6  277.18    8.19
   0  10  -6  244.78    6.95
   0  10   6  282.03    9.41
   0 -10   6  256.96    2.68
   0 -10   6  269.89    4.98
   0  10  -6  279.79   11.00
   0 -10  -6  281.05    4.39
   0 -10  -6  253.51    4.82
   0 -10  -6  284.42    4.58
   0 -10   6  277.64    4.01
   0 -10   6  275.89    4.18
   0  10  -6  235.23    3.30
   0  10  -6  253.80    8.50
   0  10   6  309.67    7.27
   0  10  -6  292.28    4.25
   0 -10   6  248.54    4.69
   0 -10  -6  312.10    5.23
   0 -10  -6  269.29    4.04
   0 -10   6  256.29    4.55
   0  10   6  325.62    6.95
   0  10  -6  266.56    4.05
   0 -10  -6  357.87    7.94
   0 -10  -6  179.65   19.65
   0  10   6  243.16    4.33
   0  10  -6  206.77    3.75
   0 -10  -7  350.30    5.37
   0 -10   7  387.89    4.44
   0 -10   7  360.95    5.77
   0 -10  -7  343.17    5.67
   0  10   7  325.92    4.72
   0 -10  -7  351.90    3.70
   0 -10  -7  406.79   10.09
   0 -10   7  374.93    4.49
   0 -10   7  343.78    9.62
   0  10   7  324.72    9.83
   0  10  -7  324.79    8.56
   0  10  -7  384.78   12.70
   0 -10  -7  364.18    5.97
   0 -10   7  380.05    4.83
   0 -10  -7  417.86    5.65
   0 -10   7  404.51    4.87
   0  10  -7  326.20    9.46
   0  10   7  409.74    8.48
   0 -10  -7  352.33    5.67
   0 -10   7  333.85    5.49
   0 -10   7  395.63    6.01
   0 -10   7  349.34    5.35
   0  10   7  307.62    7.00
   0 -10  -7  384.78    4.83
   0 -10  -7  580.19   11.22
   0 -10  -7  219.18   23.74
   0  10   7  348.07    4.91
   0 -10   7  361.42    5.82
   0  10   7  405.38    9.43
   0 -10   8  268.11    5.04
   0 -10   8  261.13    3.67
   0 -10  -8  264.07    5.06
   0  10   8  260.35    4.10
   0 -10   8  276.59    3.86
   0 -10  -8  284.36    8.98
   0 -10  -8  282.69    3.35
   0  10  -8  259.08    8.65
   0 -10   8  265.53    8.47
   0  10  -8  291.97   10.86
   0 -10  -8  273.29    5.43
   0 -10  -8  258.01    4.53
   0 -10   8  304.44    4.29
   0  10  -8  278.06    8.66
   0  10   8  282.96    6.85
   0  10   8  189.62    5.96
   0 -10   8  293.67    5.19
   0 -10  -8  311.90    5.35
   0 -10   8  349.72    5.70
   0 -10  -8  292.25    4.23
   0 -10   8  283.42    4.76
   0  10   8  253.12    6.53
   0 -10  -8  438.25   10.71
   0 -10  -8  205.95   23.92
   0  10   8  265.92    4.32
   0 -10   8  279.52    5.23
   0  10   8  268.03    7.96
   0 -10   9  832.20    6.49
   0 -10  -9  812.18    8.88
   0 -10   9  800.58    8.89
   0  10   9  771.81    6.90
   0 -10   9  880.01    7.25
   0 -10  -9  815.53   15.85
   0 -10   9  754.11   14.70
   0 -10  -9  756.71    9.11
   0  10  -9  816.85   17.81
   0 -10   9  881.43    7.42
   0 -10  -9  867.97    8.36
   0  10  -9  729.19   13.88
   0  10   9  837.52   11.86
   0  10   9  875.16   13.02
   0 -10   9  813.35    8.85
   0 -10  -9  952.80    9.44
   0 -10   9  839.72    8.36
   0 -10  -9  815.45    7.16
   0  10   9  980.28   12.88
   0 -10  -9  655.84   13.92
   0 -10  -9  484.25   34.49
   0  10   9  843.76    7.08
   0  10   9  759.13   13.45
   0 -10   9  809.83    8.99
   0 -10 -10   22.06    1.65
   0 -10  10   28.61    1.42
   0 -10  10   19.31    3.05
   0 -10 -10   23.72    1.04
   0 -10 -10   24.54    4.06
   0 -10  10   29.32    1.45
   0  10  10   17.83    1.28
   0  10 -10   20.61    3.26
   0 -10 -10   25.12    2.18
   0 -10  10   31.07    1.46
   0 -10 -10   28.91    1.60
   0  10  10   26.27    2.34
   0  10 -10   18.29    2.54
   0  10  10   25.23    2.54
   0 -10 -10   19.89    1.51
   0  10  10   22.48    2.23
   0 -10  10   23.92    1.56
   0 -10  10   16.05    1.45
   0 -10 -10   21.29    1.38
   0 -10 -10   12.61   14.31
   0  10  10   25.83    1.43
   0  10  10   33.88    3.33
   0 -10  10   25.36    1.75
   0 -10  11   18.69    2.16
   0 -10 -11   28.58    6.00
   0 -10 -11   24.11   15.86
   0 -10 -11   16.32    1.59
   0 -10  11   20.66    1.28
   0 -10  11   14.34    3.01
   0 -10  11   20.93    1.27
   0 -10 -11   19.52    0.99
   0 -10 -11   17.40    4.03
   0 -10 -11   20.65    1.37
   0 -10  11   23.52    1.31
   0  10  11   16.64    1.18
   0  10 -11   19.86    1.14
   0  10 -11   19.32    2.66
   0  10  11   21.19    2.26
   0 -10 -11   19.73    2.12
   0  10 -11   16.33    3.12
   0  10  11   21.23    2.49
   0 -10 -11   17.41    1.52
   0 -10  11   17.00    1.55
   0  10  11   20.13    2.19
   0 -10  11   17.65    1.44
   0 -10 -11   19.23    1.38
   0  10 -11   24.08    1.26
   0  10  11   18.31    1.23
   0 -10  11   16.47    1.52
   0  10  11   21.88    3.11
   0 -10  12    1.96    2.21
   0 -10  12    1.99    2.66
   0 -10 -12    4.42   15.44
   0 -10  12    3.23    0.95
   0 -10 -12    2.37    1.01
   0 -10  12    2.26    0.77
   0 -10  12    1.40    2.43
   0  10 -12    3.64    1.98
   0 -10 -12    1.99    0.65
   0 -10  12    2.36    0.68
   0 -10 -12    2.22    0.45
   0 -10 -12    5.05    3.53
   0 -10  12    2.51    0.72
   0  10 -12    2.87    0.72
   0 -10 -12    1.88    1.56
   0  10 -12    3.39    2.46
   0  10 -12    2.49    1.62
   0  10  12    1.01    1.09
   0 -10 -12    1.01    0.50
   0 -10 -12    1.54    0.63
   0 -10 -12    1.46    0.88
   0  10  12    3.06    1.60
   0  10 -12    2.26    1.79
   0 -10  12    2.63    0.90
   0 -10 -12    2.36    0.91
   0  10  12    2.36    1.35
   0 -10 -12    0.32    0.98
   0  10 -12    3.26    0.80
   0  10  12    2.46    0.70
   0  10  12    2.53    2.41
   0 -10  12    1.74    0.71
   0 -10 -13  264.28    5.41
   0 -10  13  271.49    3.82
   0  10 -13  276.30    8.97
   0 -10  13  235.43    9.20
   0 -10 -13  286.11    3.84
   0 -10  13  275.84    4.21
   0 -10 -13  241.71   10.62
   0 -10  13  273.85    4.44
   0 -10 -13  256.40    4.88
   0  10  13  260.39    3.82
   0  10 -13  271.42    3.27
   0  10 -13  285.60    9.93
   0 -10 -13  266.76    6.16
   0  10 -13  256.18    8.19
   0  10  13  330.03    8.28
   0  10  13  283.10    8.15
   0 -10 -13  255.98    5.21
   0  10 -13  264.85    7.72
   0 -10  13  261.77    5.40
   0 -10  13  200.59    4.33
   0  10  13  287.22    7.80
   0 -10 -13  214.76    3.92
   0 -10  13  396.08   11.42
   0 -10  13  236.39    8.91
   0  10  13  283.58    3.82
   0  10 -13  309.04    3.62
   0  10  13  297.37    9.62
   0 -10  13  258.41    5.43
   0 -10  14   54.39    2.00
   0 -10 -14   34.38    2.11
   0  10 -14   57.65    4.62
   0 -10  14   58.99    5.26
   0 -10 -14   64.47    6.51
   0 -10  14   57.69    2.03
   0 -10 -14   58.19    1.83
   0 -10  14   50.96    2.02
   0 -10 -14   57.16    2.39
   0  10  14   52.69    1.77
   0  10 -14   63.58    1.78
   0 -10 -14   59.62    3.28
   0  10 -14   56.32    4.81
   0  10 -14   65.27    4.28
   0  10  14   59.74    3.75
   0  10  14   46.44    3.57
   0 -10 -14   39.54    1.62
   0  10 -14   57.71    3.83
   0 -10 -14   65.49    2.81
   0 -10  14   64.02    2.60
   0 -10 -14   45.10    1.99
   0 -10  14   55.72    2.71
   0  10  14   59.70    3.74
   0 -10 -14   48.99   20.83
   0 -10  14   61.09    6.11
   0 -10  14   81.34    6.22
   0  10  14   52.67    1.69
   0  10 -14   58.78    1.73
   0  10  14   60.01    4.92
   0 -10  14   54.65    2.57
   0 -10  15   63.88    2.22
   0 -10 -15   51.03    2.67
   0  10 -15   54.16    4.64
   0 -10  15   46.67    5.18
   0 -10 -15   56.81    6.65
   0 -10 -15   55.86    1.88
   0 -10  15   56.70    2.04
   0 -10 -15   55.83    2.37
   0 -10  15   55.38    2.12
   0  10  15   54.43    1.76
   0  10 -15   60.30    1.74
   0  10 -15   58.96    4.91
   0 -10 -15   57.86    3.25
   0  10 -15   55.32    3.97
   0  10  15   52.88    3.57
   0  10  15   50.22    3.96
   0 -10 -15   41.25    1.85
   0  10 -15   58.33    3.78
   0 -10 -15   61.41    2.84
   0 -10  15   62.94    2.59
   0 -10 -15   46.83    2.20
   0  10  15   68.61    4.20
   0 -10  15   95.04    7.07
   0 -10  15   66.59    7.08
   0 -10 -15   35.53   20.65
   0  10 -15   75.12    1.99
   0 -10  15   55.29    2.64
   0  10  15   56.97    1.72
   0  10  15   69.53    5.44
   0 -10 -16  546.44    8.23
   0 -10  16  468.64   13.49
   0  10 -16  554.25   14.15
   0 -10  16  559.00    6.11
   0 -10 -16  456.48   16.05
   0 -10 -16  531.75    5.76
   0 -10  16  545.89    6.77
   0 -10 -16  510.13    7.13
   0  10  16  540.02    5.35
   0  10 -16  619.83    5.42
   0 -10 -16  519.08    9.04
   0  10 -16  547.39   13.27
   0  10  16  571.25   11.41
   0  10 -16  515.01   11.03
   0 -10 -16  374.97    5.47
   0  10  16  470.69   11.53
   0  10 -16  489.81   10.22
   0 -10 -16  538.54    7.97
   0 -10 -16  418.30    5.68
   0  10  16  671.30   13.03
   0 -10  16  570.86    7.77
   0 -10  16  517.85   16.65
   0 -10 -16  344.74   43.36
   0 -10  16  865.59   20.28
   0  10 -16  618.46    5.65
   0  10  16  535.38   14.44
   0 -10  16  503.69    7.74
   0  10  16  527.58    4.98
   0 -10  17   19.86    4.91
   0 -10  17   23.91    7.56
   0 -10 -17   23.80   21.77
   0 -10 -17   15.90    1.74
   0  10 -17   23.08    4.10
   0 -10  17   27.86    5.39
   0 -10 -17   17.61    5.70
   0 -10  17   15.74    1.31
   0 -10 -17   14.37    1.06
   0 -10 -17   12.23    1.33
   0 -10  17   10.31    1.08
   0  10  17   22.23    1.15
   0  10 -17   23.03    1.19
   0  10 -17   16.59    3.39
   0 -10 -17   15.81    2.30
   0  10 -17   25.12    3.02
   0  10  17   17.50    2.40
   0 -10 -17   15.07    1.56
   0  10  17   16.55    2.98
   0  10 -17   23.30    2.92
   0 -10 -17   15.03    1.65
   0  10  17   14.54    2.41
   0 -10  17   16.00    1.54
   0 -10 -17    1.19    1.29
   0  10 -17   17.39    1.12
   0  10  17   16.08    4.50
   0 -10  17   14.81    1.51
   0  10  17   13.37    0.90
   0 -10 -18  221.63    5.56
   0  10 -18  252.43   10.69
   0 -10  18  230.87    3.79
   0 -10 -18  287.44   13.75
   0 -10  18  207.49    4.35
   0 -10 -18  256.57    5.40
   0  10  18  242.55    3.64
   0  10 -18  294.83    4.11
   0 -10 -18  249.78    6.63
   0  10 -18  182.56    8.59
   0  10  18  312.11    9.11
   0  10 -18  259.09    8.02
   0 -10 -18  188.29    4.39
   0  10  18  229.21    8.93
   0 -10 -18  210.66    5.24
   0  10 -18  244.89    7.36
   0  10  18  254.93    8.89
   0 -10  18  247.01    5.38
   0 -10  18  253.57   14.15
   0 -10  18  360.81   14.67
   0 -10 -18  133.06   31.70
   0  10 -18  304.44    4.26
   0  10  18  250.49   10.87
   0  10  18  245.39    3.43
   0 -10  18  259.29    5.79
   0 -10 -19   56.51    3.01
   0  10 -19   54.91    6.39
   0  10 -19   70.95    5.52
   0 -10 -19   75.10    8.97
   0 -10  19   69.47    2.70
   0 -10 -19   74.79    3.01
   0  10  19   48.99    1.67
   0  10 -19   61.78    1.97
   0  10 -19   54.56    5.88
   0 -10 -19   66.85    3.73
   0  10 -19   58.25    4.53
   0  10  19   75.52    4.73
   0  10  19   63.99    5.25
   0 -10 -19   47.98    2.51
   0  10 -19   58.57    4.17
   0 -10 -19   44.72    2.64
   0 -10  19   67.44    2.97
   0  10  19   84.17    5.51
   0 -10  19   93.59    8.69
   0 -10  19   75.57   10.91
   0 -10 -19   45.99   27.67
   0  10 -19   77.99    2.22
   0  10  19   62.14    1.78
   0  10  19   63.03    7.46
   0 -10  19   59.48    2.85
   0 -10 -20  303.93    6.65
   0  10 -20  296.53   13.09
   0  10 -20  321.97   11.18
   0 -10 -20  363.38   16.59
   0 -10  20  285.53    5.42
   0 -10 -20  326.28    6.17
   0  10  20  287.23    3.95
   0  10 -20  312.04    4.40
   0 -10 -20  290.68    7.29
   0  10 -20  304.60    8.88
   0  10  20  341.04    9.98
   0 -10 -20  212.87    5.00
   0  10  20  225.31    9.34
   0 -10 -20  314.26    6.48
   0  10 -20  259.70    7.58
   0  10  20  341.62   10.70
   0 -10  20  306.50    6.21
   0 -10 -20  226.29   42.13
   0 -10  20  414.31   16.51
   0 -10  20  331.89   17.12
   0  10 -20  336.96    4.64
   0  10  20  323.25   14.21
   0 -10  20  275.41    6.07
   0  10  20  287.51    3.82
   0 -10  21  141.10   10.49
   0 -10 -21   73.37   34.13
   0 -10 -21   90.96    3.89
   0  10 -21   92.20    9.41
   0 -10 -21  114.34   11.07
   0  10 -21   93.60    6.82
   0 -10 -21   95.87    3.47
   0 -10  21   86.04    3.09
   0  10  21   92.95    2.27
   0  10 -21   99.62    2.56
   0 -10 -21   87.88    4.25
   0  10  21   90.96    5.45
   0 -10 -21   68.73    3.11
   0  10  21  116.76    7.61
   0 -10 -21  107.88    3.95
   0  10  21   93.61    5.98
   0 -10  21  101.92    3.67
   0  10 -21   94.98    2.56
   0  10  21  100.43   11.09
   0 -10  21   88.48    3.55
   0  10  21   93.39    2.21
   0 -10 -22   98.48    4.03
   0  10 -22  101.01   11.44
   0  10  22  104.81    2.44
   0 -10 -22  115.25    3.81
   0 -10  22  102.39    3.37
   0  10 -22  117.03    2.85
   0  10 -22  114.76    2.77
   0  10  22  116.79    6.18
   0 -10 -22  105.59    4.67
   0 -10 -22   85.35    3.44
   0  10  22  112.62    7.75
   0 -10 -22  126.60    4.29
   0 -10  22  111.74    3.87
   0  10  22  117.65    6.77
   0 -10 -22  104.90   11.90
   0  10 -22  117.10    7.57
   0 -10 -22   86.43   37.26
   0 -10  22  120.68    9.74
   0  10  22  107.07    2.36
   0  10  22  112.07   14.25
   0 -10  22  102.12    3.84
   0  10 -23  321.29   12.40
   0 -10 -23  249.84   16.86
   0 -10  23  276.93    5.44
   0 -10 -23  312.44    6.17
   0 -10 -23  278.60    6.57
   0  10  23  266.47    3.89
   0  10 -23  270.48    4.30
   0  10  23  274.21    9.20
   0 -10 -23  243.39    6.83
   0  10  23  268.06   12.03
   0 -10 -23  215.59    5.19
   0 -10 -23  299.55    6.50
   0 -10  23  318.85    6.63
   0  10  23  338.65   11.29
   0 -10  23  374.79   15.44
   0  10 -23  305.95    4.73
   0  10  23  279.69    3.83
   0 -10  23  256.70    6.02
   0 -10 -24    4.57   36.54
   0 -10  24    9.21    6.10
   0  10 -24    6.88    4.92
   0 -10 -24    7.62   11.96
   0 -10 -24    2.66    0.93
   0 -10 -24    2.53    1.91
   0 -10  24    3.47    1.32
   0  10  24    3.45    0.66
   0  10 -24    3.40    0.72
   0  10  24    9.25    3.12
   0 -10 -24    3.01    2.03
   0 -10 -24    4.29    1.85
   0 -10 -24    3.82    1.66
   0  10  24   11.30    6.43
   0  10  24   13.19    4.28
   0  10 -24    3.01    0.79
   0 -10  24    1.34    0.82
   0  10  24    2.24    0.57
   0 -10 -24    2.56    1.78
   0  10 -25   88.72    8.65
   0 -10 -25   81.68    3.12
   0 -10 -25   82.11    3.96
   0 -10  25   84.74    3.63
   0  10  25   78.59    2.20
   0  10 -25   82.98    2.56
   0  10  25  101.01    6.18
   0 -10 -25   75.91    4.20
   0 -10 -25   54.89    2.83
   0 -10 -25   86.00    3.72
   0 -10  25  100.29    8.92
   0 -10 -25   35.84   41.96
   0  10 -25   87.99    2.73
   0  10  25   75.95    2.07
   0 -10  25   69.27    3.26
   0 -10  26   15.38    6.47
   0 -10 -26    4.81   42.83
   0  10 -26    3.34    7.23
   0  10  26   -0.28    0.46
   0 -10  26    2.34    1.54
   0 -10 -26    0.85    1.85
   0  10 -26    0.46    0.64
   0 -10 -26    2.43    2.30
   0 -10 -26    0.10    0.81
   0  10  26    7.19    3.78
   0 -10 -26    5.40    2.12
   0 -10 -26    3.09    1.88
   0  10  26   11.53   10.17
   0  10  26   10.49    5.83
   0  10 -26    7.90    4.22
   0 -10 -26    1.07    1.88
   0  10 -26    0.92    0.82
   0  10  26    0.08    0.49
   0 -10  26    1.02    0.92
   0 -10 -27   21.97   49.30
   0 -10  27   89.31    7.66
   0  10  27   47.98    1.78
   0 -10  27   61.63    3.26
   0 -10 -27   72.87    3.76
   0  10 -27   52.31    2.11
   0 -10 -27   57.69    3.83
   0  10  27   55.31    5.65
   0 -10 -27   57.44    2.62
   0 -10 -27   48.02    2.79
   0 -10 -27   66.93    3.55
   0  10  27   53.71    8.57
   0 -10 -27    3.88    2.19
   0 -10  27   51.85    2.81
   0  10  27   57.41    1.86
   0  10 -27   68.93    2.44
   0  10  28    5.93    0.74
   0 -10 -28    6.28    1.14
   0 -10  28    8.72    1.37
   0  10  28    6.71    0.78
   0 -10 -28    5.27   54.16
   0  10 -28   12.97    5.48
   0  10  28   19.07    9.80
   0  10 -28    8.62    1.07
   0  10  28   15.15    5.35
   0  10 -28    8.81    1.03
   0 -10 -28    3.00    2.22
   0 -10 -28   14.91    2.82
   0 -10  28    9.34    2.11
   0  10  29   26.86    1.34
   0 -10 -29   42.96    2.36
   0 -10  29   31.31    2.19
   0  10  29   38.65    1.54
   0 -10 -29   13.84   60.08
   0  10 -29   27.36    7.00
   0 -10 -29    5.25    2.42
   0  10 -29   43.05    1.99
   0  10  29   29.23    6.97
   0  10 -29   28.20    1.64
   0 -10 -29   49.08    3.79
   0 -10  29   50.38    3.34
   0 -10 -30  141.91    5.45
   0 -10  30  139.30    4.89
   0  10 -30  126.69    3.19
   0 -10 -30  131.16    3.73
   0 -10  30  108.08    3.73
   0  10  30  119.34    2.62
   0  10  30  111.00    2.55
   0  10 -30  122.49    3.08
   0  10 -31    1.52    0.75
   0  10 -31    1.48    0.77
   0  10  31    1.03    0.62
   0 -10  31    0.08    0.82
   0 -10 -31    7.53   84.77
   0  10  31    0.70    0.56
   0 -10 -31   10.07    2.96
   0 -10  31   13.56    4.13
   0 -10 -32   12.89    3.54
   0  10 -32    7.15    1.00
   0  10  32    6.87    0.82
   0 -10  32    6.55    1.19
   0  10  32    6.70    0.81
   0 -10 -32    0.45  106.42
   0  10 -32    6.59    0.91
   0  10 -33  145.99    3.15
   0 -10  33  133.89    3.63
   0  10  33  142.34    2.55
   0  10 -33  134.69    2.98
   0  10 -34   13.12    1.14
   0  10 -34   13.91    1.11
   0  10  34   15.30    1.20
   0 -10  34   11.74    1.33
   0 -10  35   20.31    1.59
   0  10 -35   15.86    1.17
   0  10 -36   72.99    2.10
   0  11   0    2.21    1.82
   0  11   0    1.41    1.26
   0 -11   0    0.21    0.72
   0 -11   0    0.64    0.74
   0  11   0    1.38    1.17
   0 -11   0   -0.36    0.88
   0 -11   0   -0.56    0.67
   0 -11   0    1.48    0.83
   0 -11   0   -0.16    0.57
   0 -11   0    0.67    0.61
   0 -11   0    0.28    0.63
   0 -11   0    0.98    0.67
   0 -11   0    0.18    0.35
   0  11   0    0.30    0.97
   0  11  -1   15.91    1.68
   0  11   1   13.30    1.60
   0 -11   1   12.38    1.13
   0 -11  -1   14.48    1.13
   0 -11   1   16.77    1.20
   0 -11  -1   12.90    1.15
   0 -11   1   13.08    1.27
   0 -11   1   14.08    0.90
   0 -11  -1   12.25    1.14
   0 -11  -1   11.27    0.93
   0  11   1   15.33    1.85
   0  11  -1   16.22    1.90
   0 -11   1   14.73    1.32
   0 -11  -1   11.97    1.20
   0 -11   1   13.86    1.16
   0  11  -1   14.44    1.59
   0 -11  -1   12.66    1.15
   0  11   1   12.85    1.68
   0  11  -1    9.83    1.61
   0 -11   1   13.26    1.99
   0  11  -1   11.15    2.62
   0 -11   1   10.75    1.23
   0 -11   1   11.97    1.12
   0 -11   1   11.83    1.26
   0 -11  -1   14.07    1.31
   0 -11  -1    9.56    1.03
   0 -11  -1   14.42    0.84
   0 -11   1   12.22    0.83
   0  11   1   17.61    2.38
   0  11  -1   19.12    2.38
   0  11  -2  508.51    7.32
   0  11   2  452.59    7.84
   0 -11  -2  482.86    6.27
   0 -11   2  472.47    5.87
   0 -11   2  483.76    5.35
   0 -11  -2  439.08    6.04
   0 -11  -2  435.12    4.59
   0 -11   2  478.08    4.07
   0 -11   2  465.37    6.59
   0  11  -2  486.44    7.71
   0  11   2  397.70    7.86
   0 -11   2  410.65    6.25
   0 -11  -2  483.44    6.76
   0  11  -2  499.34    7.62
   0 -11   2  524.88    6.34
   0  11   2  552.30    8.90
   0  11   2  426.30   14.47
   0 -11   2  484.45   10.51
   0  11  -2  411.62    9.66
   0 -11  -2  450.83    6.41
   0 -11   2  466.67    6.64
   0 -11  -2  430.96    5.30
   0 -11   2  468.95    6.59
   0 -11   2  544.76    5.60
   0 -11  -2  477.56    4.51
   0 -11   2  509.84    5.00
   0  11   2  450.00    9.24
   0  11  -2  476.62    8.80
   0  11  -3    9.75    1.59
   0  11   3   10.84    1.52
   0 -11   3    7.53    0.93
   0 -11   3    8.00    0.95
   0 -11  -3    9.00    0.95
   0 -11   3    7.97    0.62
   0 -11   3    7.90    1.06
   0 -11  -3    8.14    1.08
   0 -11  -3    7.31    1.07
   0  11  -3   11.91    1.77
   0  11   3    9.74    1.68
   0 -11  -3   10.46    1.18
   0 -11   3    7.76    1.10
   0 -11   3    8.11    1.03
   0 -11  -3    9.53    1.13
   0  11   3    7.61    1.35
   0  11  -3   10.58    1.63
   0 -11   3    9.37    1.90
   0 -11   3    7.41    0.96
   0 -11  -3    9.82    1.27
   0 -11   3    9.82    1.15
   0 -11  -3    6.18    0.94
   0 -11   3    8.97    1.17
   0 -11  -3    7.39    0.62
   0 -11   3    9.42    0.77
   0  11  -3    9.19    2.00
   0  11  -4   78.84    3.02
   0  11   4   89.98    3.87
   0 -11   4   78.54    2.44
   0 -11  -4   89.22    2.83
   0 -11   4   86.05    2.38
   0 -11   4   79.33    1.56
   0 -11  -4   69.87    2.30
   0 -11  -4   70.97    2.37
   0  11  -4   66.52    6.14
   0 -11   4   77.72    2.82
   0  11  -4   63.66    2.98
   0  11   4   82.74    3.88
   0 -11  -4   69.30    2.70
   0 -11   4   72.21    2.68
   0 -11   4   68.01    2.56
   0  11   4   61.77    3.19
   0  11  -4   56.78    2.91
   0 -11   4   66.12    4.12
   0 -11   4   68.41    2.09
   0 -11   4   74.93    2.68
   0 -11  -4   69.99    2.73
   0 -11   4   72.50    2.75
   0 -11  -4   78.06    1.81
   0 -11   4   77.30    1.99
   0  11   4   87.64    4.73
   0  11  -4   79.65    3.50
   0 -11  -5  162.96    2.60
   0 -11   5  165.63    3.00
   0 -11   5  166.65    3.89
   0 -11  -5  163.23    3.92
   0 -11   5  156.59    3.93
   0 -11   5  148.60    2.99
   0 -11  -5  169.75    4.17
   0 -11   5  166.10    2.28
   0 -11  -5  154.59    3.53
   0 -11  -5  164.85    3.51
   0 -11   5  158.71    4.02
   0  11  -5  172.49    9.30
   0  11   5  192.72    5.67
   0  11  -5  155.28    3.72
   0 -11  -5  196.69    4.11
   0 -11   5  176.39    3.39
   0 -11   5  172.58    3.55
   0  11   5  176.37    5.67
   0  11  -5  176.20    4.40
   0 -11   5  166.22    4.02
   0 -11  -5  187.68    4.27
   0  11  -5  178.31    4.24
   0 -11   5  181.33    4.02
   0  11   5  135.84    4.71
   0 -11  -5  170.24    3.52
   0 -11   5  184.31    6.89
   0 -11  -5   96.62   13.40
   0  11  -5  185.43    4.86
   0  11   5  152.61    6.16
   0  11   6   51.76    2.49
   0 -11  -6   50.93    1.49
   0 -11   6   53.95    1.75
   0 -11   6   51.84    1.83
   0 -11  -6   53.51    2.32
   0 -11   6   47.21    2.16
   0 -11   6   51.17    2.38
   0 -11  -6   54.74    2.46
   0 -11  -6   46.46    2.27
   0 -11   6   46.38    2.24
   0  11  -6   61.68    5.85
   0  11   6   58.53    3.32
   0  11  -6   54.33    4.39
   0 -11   6   49.63    2.06
   0 -11  -6   53.41    2.23
   0 -11   6   47.65    1.78
   0  11   6   52.46    3.35
   0 -11   6   51.17    2.32
   0 -11  -6   58.16    2.49
   0 -11   6   55.09    2.47
   0 -11  -6   47.48    2.00
   0  11   6   50.09    3.04
   0 -11   6   52.37    3.81
   0 -11  -6   56.30    3.26
   0  11   6   48.71    3.95
   0 -11   7   53.61    4.19
   0 -11   7   51.96    1.72
   0 -11  -7   47.05    1.43
   0 -11  -7   61.42    4.66
   0 -11  -7   48.36    2.35
   0 -11  -7   50.84    2.33
   0 -11   7   51.43    2.30
   0 -11   7   54.58    2.46
   0 -11   7   57.28    1.92
   0  11   7   51.79    2.22
   0 -11  -7   53.45    2.53
   0 -11   7   50.37    2.38
   0  11  -7   52.86    5.29
   0  11   7   51.17    3.20
   0  11  -7   54.96    4.40
   0 -11  -7   48.66    2.15
   0 -11   7   48.33    1.84
   0 -11   7   54.59    2.17
   0  11   7   42.09    3.16
   0 -11   7   53.84    2.37
   0 -11  -7   47.34    2.28
   0 -11   7   58.30    2.59
   0  11   7   61.16    3.47
   0 -11  -7   46.74    1.99
   0 -11  -7   32.13    3.17
   0 -11  -7   38.27   13.34
   0  11   7   52.26    2.37
   0  11   7   59.40    4.20
   0 -11   8   99.69    5.52
   0 -11  -8  121.98    6.35
   0 -11  -8  123.35    2.32
   0 -11   8  122.09    2.60
   0 -11   8  139.55    2.87
   0 -11   8  119.08    3.42
   0 -11  -8  115.25    3.56
   0 -11   8  119.17    3.60
   0  11   8  103.57    2.86
   0  11  -8  117.69    7.32
   0 -11   8  119.03    3.62
   0 -11  -8  124.04    3.75
   0  11   8  117.94    4.81
   0  11  -8   98.07    5.58
   0 -11  -8  140.46    3.62
   0 -11   8  128.70    2.92
   0  11   8  137.37    5.50
   0 -11  -8  114.20    3.47
   0 -11   8   98.68    3.32
   0  11   8  133.25    5.08
   0 -11  -8  113.69    3.01
   0 -11  -8   84.31   16.92
   0 -11  -8   60.86    4.47
   0  11   8  117.61    3.02
   0  11   8  129.79    6.12
   0 -11   9 1020.35   16.98
   0 -11   9 1033.52    7.51
   0 -11  -9  712.87   14.98
   0 -11   9 1037.55   10.04
   0 -11  -9 1064.40   10.65
   0 -11   9 1125.56    7.94
   0 -11   9 1095.18   10.81
   0  11   9 1078.94    8.47
   0 -11   9 1045.14   10.61
   0  11  -9 1003.71   20.62
   0 -11  -9 1019.82   10.47
   0  11   9 1202.74   14.88
   0  11  -9 1006.41   17.40
   0 -11   9 1051.83    8.43
   0 -11  -9 1161.72   10.55
   0  11   9 1239.55   16.53
   0 -11   9 1036.69   10.53
   0 -11  -9 1106.27   10.65
   0 -11  -9  930.66    8.46
   0  11   9 1042.45   14.23
   0 -11  -9  594.91   39.25
   0  11   9 1064.94    8.31
   0  11   9 1053.32   16.87
   0 -11  10  119.86    6.46
   0 -11 -10  115.89    2.36
   0 -11  10  124.70    2.78
   0 -11 -10  120.29    7.28
   0 -11 -10  122.18    3.74
   0 -11  10  126.14    3.59
   0 -11  10  112.76    2.65
   0  11  10  130.65    3.06
   0 -11 -10  115.32    3.85
   0  11 -10  115.90    7.22
   0  11 -10  116.57    5.92
   0  11  10  114.28    4.78
   0 -11 -10  116.83    3.43
   0 -11  10  111.26    2.82
   0  11  10  125.64    5.46
   0 -11 -10  114.09    3.58
   0 -11  10  119.15    3.69
   0  11  10  138.01    5.44
   0 -11 -10  108.63    2.94
   0 -11 -10   82.43   19.63
   0  11  10  118.75    2.85
   0 -11  10  120.68    3.72
   0  11  10  128.34    6.36
   0  11 -11  135.26    6.49
   0 -11  11  102.45    6.19
   0 -11  11  129.83    2.86
   0 -11 -11  124.59    2.52
   0 -11  11  128.03    2.85
   0 -11 -11  113.42    3.70
   0  11  11  110.83    2.78
   0  11 -11  133.32    7.66
   0 -11 -11  129.59    4.21
   0  11  11  168.54    6.07
   0  11 -11  135.26    6.35
   0 -11  11  122.66    2.99
   0 -11 -11  125.80    3.58
   0  11  11  132.12    5.72
   0 -11 -11  100.35    3.37
   0 -11  11  121.32    3.80
   0 -11 -11   71.22    2.52
   0 -11  11  127.47    3.65
   0  11  11  115.41    5.12
   0  11  11  135.30    2.98
   0  11  11  155.67    7.10
   0 -11  11  124.06    3.82
   0 -11 -11  101.19   20.74
   0 -11  12    2.51    0.81
   0 -11  12    1.24    0.96
   0 -11 -12    0.83    1.10
   0  11 -12    4.27    2.51
   0 -11  12    5.70    2.97
   0 -11 -12    6.50    4.70
   0 -11  12    1.25    0.56
   0 -11 -12    2.22    0.55
   0  11  12    4.04    0.75
   0 -11 -12    2.49    1.81
   0  11 -12    4.61    2.92
   0 -11 -12    2.03    0.74
   0 -11  12    0.79    0.62
   0  11 -12    5.22    2.13
   0  11  12    1.02    1.13
   0 -11  12    0.67    0.72
   0  11  12    5.05    3.01
   0 -11 -12    4.55    1.17
   0  11  12    3.98    1.89
   0  11 -12    6.17    2.17
   0  11  12    0.55    1.29
   0 -11  12    2.72    1.07
   0 -11 -12    1.88    1.10
   0 -11 -12   -0.03    0.97
   0 -11 -12    6.37   15.52
   0  11  12    1.39    0.71
   0 -11 -13  187.37    4.90
   0 -11  13  193.39    3.46
   0  11 -13  206.66    8.33
   0 -11  13  173.00    8.04
   0 -11 -13  183.81    3.25
   0 -11 -13  205.96   10.27
   0 -11  13  187.94    3.44
   0 -11 -13  204.72    4.69
   0 -11  13  189.75    3.96
   0  11  13  188.81    3.38
   0  11 -13  231.91    3.49
   0 -11 -13  184.83    5.19
   0  11 -13  212.10    9.16
   0  11  13  215.43    7.01
   0  11 -13  203.49    7.76
   0  11  13  223.19    7.82
   0 -11 -13  227.35    5.20
   0  11 -13  205.19    7.22
   0 -11  13  196.28    4.52
   0  11  13  184.97    6.77
   0 -11 -13  157.12    3.70
   0 -11  13  173.20    4.64
   0 -11 -13  148.83   27.49
   0  11 -13  185.04    3.08
   0  11  13  179.09    3.17
   0  11  13  216.75    8.89
   0 -11  13  179.47    4.64
   0 -11 -14   11.39   18.75
   0 -11 -14    9.40    1.44
   0 -11  14   12.46    1.52
   0 -11  14    8.49    3.85
   0  11 -14   11.60    3.27
   0 -11 -14   13.58    5.65
   0 -11  14   11.07    1.05
   0 -11 -14   11.25    0.93
   0 -11 -14   13.78    1.38
   0 -11  14   12.04    1.19
   0  11  14    8.44    0.89
   0  11 -14   10.57    1.03
   0  11 -14   10.10    3.37
   0 -11 -14    9.66    2.11
   0  11  14   13.48    2.15
   0  11 -14   11.43    2.71
   0  11  14   12.66    2.70
   0 -11 -14    9.44    1.41
   0  11 -14    8.86    2.35
   0 -11  14   11.90    1.33
   0 -11 -14    8.91    1.33
   0  11  14   11.21    2.21
   0 -11  14    8.67    1.38
   0 -11 -14    0.20    1.05
   0  11  14   11.53    0.94
   0  11 -14   16.25    1.21
   0  11  14   15.39    3.91
   0 -11  14   10.14    1.35
   0 -11 -15  377.29    6.99
   0 -11  15  451.94    5.26
   0  11 -15  434.89   12.62
   0 -11  15  394.26   12.46
   0 -11 -15  410.24    5.18
   0 -11 -15  443.55   15.63
   0 -11  15  432.29    5.23
   0 -11  15  398.84    5.84
   0 -11 -15  399.92    6.68
   0  11  15  412.73    4.88
   0  11 -15  480.16    5.09
   0 -11 -15  399.34    7.84
   0  11 -15  377.68   11.92
   0  11  15  513.25   11.39
   0  11 -15  426.70   10.71
   0  11  15  426.36   11.23
   0  11 -15  415.40    9.89
   0 -11 -15  359.59    6.73
   0  11  15  368.00    9.95
   0 -11  15  438.15    6.98
   0 -11 -15  272.84    5.27
   0 -11 -15  299.11   38.66
   0  11 -15  488.29    5.21
   0  11  15  287.76   11.30
   0 -11  15  407.47    7.23
   0  11  15  408.14    4.58
   0 -11 -16  101.24    3.79
   0  11 -16  121.92    7.70
   0 -11  16   96.44    7.54
   0 -11  16  129.46    2.94
   0 -11 -16  131.63   10.01
   0 -11 -16  116.61    2.83
   0 -11  16  110.64    3.18
   0 -11 -16  143.64    4.08
   0  11  16  104.80    2.46
   0  11 -16  124.59    2.68
   0  11 -16  125.50    7.31
   0 -11 -16  114.12    4.50
   0  11  16  119.84    5.82
   0  11 -16  106.26    5.65
   0  11  16  129.12    6.69
   0  11 -16  124.00    5.64
   0 -11 -16  100.32    3.65
   0 -11 -16   55.58    2.73
   0  11  16  136.69    6.66
   0 -11  16  122.73    3.81
   0 -11 -16  119.18   29.16
   0  11 -16  149.90    2.97
   0  11  16  118.73    2.46
   0 -11  16   98.65    3.71
   0  11  16  160.30    8.82
   0 -11 -17   51.63   26.08
   0 -11 -17   52.46    2.84
   0  11 -17   52.44    6.11
   0 -11  17   46.40    1.80
   0 -11 -17   68.15    8.63
   0 -11 -17   45.26    1.83
   0 -11 -17   43.84    2.30
   0 -11  17   42.97    2.12
   0  11  17   54.27    1.83
   0  11 -17   59.35    1.96
   0  11 -17   45.20    5.41
   0 -11 -17   49.39    3.30
   0  11  17   62.48    4.33
   0  11 -17   61.27    4.56
   0  11  17   54.91    4.85
   0 -11 -17   56.84    2.85
   0  11 -17   55.40    4.21
   0 -11 -17   28.45    2.91
   0 -11  17   50.57    2.54
   0  11  17   52.46    4.42
   0  11 -17   56.90    1.95
   0  11  17   47.79    6.88
   0  11  17   47.32    1.61
   0 -11  17   42.58    2.50
   0  11 -18  244.16   11.54
   0 -11 -18  310.22   14.95
   0 -11  18  255.75    3.89
   0 -11  18  281.28    5.35
   0 -11 -18  281.81    5.76
   0  11  18  246.13    3.72
   0  11 -18  257.15    3.98
   0 -11 -18  263.23    6.74
   0  11 -18  253.55    8.38
   0  11  18  348.81    9.95
   0  11  18  287.81   10.40
   0  11 -18  238.72    7.68
   0 -11 -18  263.58    5.90
   0 -11  18  263.66    5.75
   0  11  18  343.85   10.66
   0  11 -18  292.67    4.32
   0 -11 -18  240.40    5.83
   0 -11  18  240.38    5.73
   0  11  18  265.18    3.64
   0  11  18  249.21   12.11
   0 -11  19   90.35    3.83
   0 -11 -19   89.78   31.23
   0 -11 -19  109.95    4.14
   0  11 -19  120.46    9.34
   0 -11 -19  152.22   12.38
   0  11 -19  144.20    7.92
   0 -11  19  114.58    3.49
   0 -11 -19  135.51    4.12
   0  11  19  117.47    2.59
   0  11 -19  132.68    2.91
   0 -11 -19  124.23    4.99
   0  11  19  154.14    6.83
   0  11  19  105.47    6.78
   0 -11 -19  127.98    4.27
   0  11 -19  115.39    5.78
   0 -11  19  135.60    4.34
   0  11  19  151.88    7.35
   0  11 -19  140.10    3.02
   0 -11  19  122.86    4.20
   0  11  19  140.38   11.27
   0  11  19  116.06    2.43
   0 -11 -20   60.50   31.85
   0 -11  20   58.24    2.96
   0 -11 -20   52.57    3.07
   0  11 -20   55.63    8.98
   0  11  20   55.34    1.79
   0 -11 -20   55.54    2.67
   0 -11  20   49.84    2.41
   0  11 -20   57.62    2.02
   0  11 -20   59.40    2.00
   0  11  20   59.36    4.50
   0 -11 -20   54.97    3.67
   0  11  20   64.34    6.33
   0 -11 -20   49.60    2.86
   0  11  20   52.31    4.81
   0  11 -20   59.43    5.59
   0 -11 -20   62.72   11.21
   0 -11  20   51.94    2.87
   0  11  20   53.44    1.71
   0  11  20   55.96   10.88
   0 -11 -21  134.14   40.50
   0  11 -21  189.90    9.37
   0 -11 -21  163.90    4.52
   0 -11  21  159.27    4.18
   0 -11 -21  152.39    4.84
   0 -11  21  183.05    5.04
   0  11  21  146.55    2.90
   0  11 -21  151.09    3.20
   0  11  21  174.06    7.47
   0 -11 -21  167.67    5.75
   0  11  21  187.23    9.79
   0 -11 -21  147.19    4.66
   0  11  21  179.49    8.13
   0  11 -21  161.92    3.40
   0  11  21  166.45    2.96
   0 -11  21  146.68    4.63
   0  11 -22   12.04    4.62
   0 -11 -22    8.22    1.12
   0 -11  22    8.22    1.28
   0 -11 -22    8.14    1.77
   0  11  22    5.34    0.72
   0  11 -22    7.52    0.92
   0  11  22   12.08    2.95
   0 -11 -22   12.37    2.69
   0 -11  22    6.41    1.30
   0  11  22    7.69    0.77
   0 -11 -22    8.29    1.71
   0  11  22   19.50    6.01
   0  11  22   14.18    4.04
   0 -11 -22    0.29    1.50
   0  11 -22    9.04    1.05
   0 -11 -22    8.66   31.77
   0  11 -23   68.49    7.36
   0 -11 -23   53.09    2.65
   0 -11 -23   61.39    3.41
   0 -11  23   57.94    3.06
   0  11  23   53.13    1.79
   0  11 -23   49.91    2.02
   0  11  23   56.35    5.06
   0 -11 -23   52.98    3.72
   0  11  23   52.45    1.71
   0 -11  23   50.53    2.81
   0 -11 -23   59.74    3.22
   0  11  23   66.80    6.03
   0  11 -23   57.64    2.24
   0 -11 -23   38.51   37.31
   0  11  24   11.59    0.98
   0 -11 -24   17.38    1.62
   0  11 -24   20.89    6.52
   0  11 -24   12.54    1.17
   0 -11 -24   17.26    2.43
   0 -11  24   14.49    1.97
   0  11  24   19.75    3.77
   0 -11  24   14.29    1.63
   0  11  24   16.28    1.05
   0 -11 -24   16.85    2.15
   0  11  24   25.37    8.51
   0  11  24   23.04    5.34
   0 -11 -24    1.44    1.78
   0 -11 -24   14.81   38.11
   0  11 -24   19.33    1.45
   0 -11 -25   18.97   40.93
   0  11  25   75.59    2.14
   0 -11 -25   85.27    3.21
   0  11 -25   97.81   10.21
   0  11 -25   80.82    2.60
   0 -11 -25   95.53    4.18
   0 -11  25   92.32    3.89
   0  11  25  103.95    6.54
   0  11  25   74.12   11.92
   0 -11 -25   87.42    3.80
   0  11  25   86.34    7.86
   0  11 -25  100.06    2.88
   0  11  25   80.67    2.12
   0 -11  25   84.81    3.58
   0  11  26    6.59    0.80
   0 -11  26    8.65    1.87
   0 -11 -26    8.87    2.41
   0  11  26   16.92    4.47
   0 -11 -26    6.71    1.15
   0  11 -26    7.43    1.02
   0  11  26    5.17    0.69
   0 -11  26    6.16    1.32
   0 -11 -26   12.63    2.41
   0  11 -26    9.12    4.64
   0  11  26   14.72    7.37
   0 -11 -26    2.88    2.05
   0  11 -26    6.40    1.01
   0 -11 -26    2.36   42.61
   0  11  27  113.36    2.63
   0 -11 -27  150.01    5.19
   0 -11  27  124.30    4.64
   0  11  27  151.06    8.31
   0 -11 -27  128.32    3.81
   0  11 -27  121.95    3.21
   0 -11  27  118.47    4.08
   0  11  27  113.60    2.53
   0 -11 -27  150.27    4.89
   0  11  27   99.47   11.29
   0 -11 -27   14.97   49.64
   0  11 -27  134.30    3.31
   0  11 -28   41.66    1.90
   0  11  28   39.84    1.60
   0 -11 -28   46.60    2.36
   0  11  28   42.89    1.62
   0 -11  28   38.99    2.31
   0 -11 -28   47.32    3.79
   0  11 -28   31.56    6.87
   0  11 -28   49.61    2.13
   0  11  28   50.52    7.06
   0 -11 -28   58.74    4.17
   0 -11  28   52.65    3.40
   0 -11 -29  229.84    6.54
   0 -11  29  225.17    5.81
   0  11  29  177.59    3.16
   0 -11 -29  197.38    4.52
   0  11  29  183.47    3.13
   0 -11  29  171.41    4.63
   0  11 -29  193.44    3.93
   0  11  29  184.52   11.74
   0  11 -29  200.84    4.07
   0 -11  30   68.62    2.95
   0  11  30   72.38    2.00
   0 -11 -30   78.47    2.91
   0  11 -30   75.44    2.44
   0  11  30   66.21    1.95
   0  11 -30   78.48    2.50
   0  11  31   19.72    1.13
   0 -11  31   18.79    1.64
   0  11 -31   22.65    1.42
   0  11 -31   20.75    1.37
   0  11  31   16.86    1.07
   0 -11 -31    1.72   92.12
   0  11 -32   22.08    1.39
   0  11 -32   19.35    1.35
   0  11  32   17.71    1.02
   0 -11  32   22.10    1.72
   0  11  32   21.84    1.13
   0  11 -33   14.98    1.19
   0  11 -33   12.44    1.11
   0  11  33   11.79    0.99
   0 -11  33   12.56    1.31
   0  11  33   13.48    0.99
   0 -11  34    9.51    1.33
   0  11 -34   12.73    1.14
   0  11  34   12.63    1.27
   0  11  34   10.14    1.27
   0 -11  35    4.25    1.37
   0 -12   0 1495.67   11.10
   0  12   0 1442.72   15.30
   0 -12   0 1442.25    7.24
   0 -12   0 1479.08   11.79
   0  12   0 1427.10   14.83
   0 -12   1  108.66    2.05
   0 -12  -1  110.24    3.18
   0 -12  -1   99.26    2.08
   0 -12   1  100.08    3.10
   0 -12   1  104.13    2.75
   0 -12  -1  114.41    3.16
   0 -12   1  104.30    2.96
   0 -12  -1  100.07    3.28
   0 -12   1  115.11    3.49
   0  12   1  107.90    4.31
   0 -12  -1   95.28    2.90
   0  12  -1  112.43    4.18
   0 -12   1   78.55    2.70
   0 -12   1  108.19    3.42
   0 -12  -1  108.27    3.48
   0 -12   1  114.75    2.87
   0 -12  -1  108.06    3.42
   0 -12   1   99.20    3.29
   0  12   1   82.24    3.51
   0  12  -1  137.34    4.49
   0  12   1  101.82    4.38
   0  12  -1  120.89    4.61
   0 -12  -1  114.03    2.33
   0 -12   1  106.40    2.23
   0  12   1  124.37    5.63
   0  12  -1  120.66    5.14
   0 -12  -2  182.42    3.98
   0 -12   2  193.62    2.57
   0 -12   2  185.77    4.33
   0 -12   2  214.00    3.93
   0 -12  -2  193.16    4.13
   0 -12   2  199.92    4.02
   0  12  -2  224.81    6.08
   0  12   2  180.16    5.76
   0 -12   2  165.33    4.24
   0 -12  -2  195.63    4.52
   0  12   2  207.10    5.82
   0 -12   2  232.14    4.76
   0  12  -2  214.64    5.79
   0 -12  -2  189.45    4.06
   0 -12  -2  166.06    4.19
   0 -12   2  165.92    3.43
   0 -12   2  180.92    4.39
   0 -12  -2  161.94    4.24
   0 -12   2  181.33    4.47
   0  12   2  239.31    6.20
   0  12  -2  205.28    5.31
   0 -12   2  197.21    3.12
   0 -12  -2  187.42    2.91
   0  12   2  225.61    7.37
   0  12  -2  228.54    6.67
   0 -12  -3  166.86    3.70
   0 -12   3  164.97    2.30
   0  12  -3  175.42   10.37
   0 -12   3  168.75    4.21
   0 -12   3  172.53    3.78
   0 -12  -3  189.86    4.14
   0 -12   3  174.41    3.61
   0  12   3  188.06    6.05
   0  12  -3  189.83    5.57
   0 -12   3  185.66    4.44
   0 -12  -3  158.18    4.11
   0  12  -3  181.09    5.26
   0  12   3  161.07    5.26
   0 -12  -3  189.98    4.12
   0 -12   3  150.54    3.88
   0 -12   3  226.90    7.62
   0  12  -3  186.26    7.60
   0 -12   3  168.07    4.33
   0 -12   3  165.11    3.36
   0 -12  -3  173.54    4.27
   0 -12   3  175.27    4.41
   0  12   3  173.09    5.42
   0  12  -3  190.95    4.94
   0 -12  -3  175.40    2.83
   0 -12   3  175.08    2.93
   0  12   3  183.59    6.70
   0  12  -3  179.32    6.14
   0 -12  -4  365.77    5.48
   0 -12   4  348.63    6.05
   0 -12   4  358.11    3.30
   0  12  -4  361.68   14.75
   0 -12   4  368.15    5.44
   0 -12  -4  427.17    6.32
   0 -12   4  389.18    5.42
   0  12   4  410.31    9.00
   0  12  -4  334.81    7.17
   0 -12   4  324.10    5.82
   0 -12  -4  299.94    5.65
   0 -12   4  385.07    6.14
   0  12   4  253.30    6.86
   0 -12  -4  416.76    6.05
   0  12  -4  355.30    6.86
   0 -12   4  367.53    9.61
   0  12  -4  317.65   10.81
   0 -12   4  338.05    4.79
   0 -12  -4  312.65    5.79
   0 -12   4  342.89    6.14
   0 -12   4  367.89    6.28
   0  12   4  363.92    7.99
   0  12  -4  314.00    6.03
   0 -12   4  358.40    4.19
   0 -12  -4  362.17    4.03
   0  12   4  343.86    9.19
   0  12  -4  428.26    8.80
   0 -12   5   34.68    2.05
   0  12  -5   38.98    5.54
   0 -12  -5   33.36    1.71
   0 -12  -5   42.40    2.06
   0 -12   5   33.63    1.64
   0 -12   5   40.66    1.97
   0 -12  -5   39.42    2.23
   0 -12   5   36.37    2.13
   0 -12  -5   33.27    1.99
   0 -12   5   39.68    1.79
   0 -12   5   39.29    2.22
   0  12   5   39.00    2.90
   0  12   5   43.98    3.28
   0 -12   5   39.00    2.13
   0 -12  -5   43.25    2.28
   0 -12  -5   38.07    1.96
   0 -12   5   39.89    2.25
   0  12   5   29.43    2.67
   0 -12   5   38.70    3.51
   0 -12   5   40.21    1.50
   0 -12  -5   38.01    1.34
   0  12   5   35.12    3.71
   0 -12   6  395.15    6.59
   0  12  -6  413.21   15.08
   0 -12   6  416.03    5.64
   0 -12  -6  439.48    6.58
   0 -12   6  415.93    5.47
   0 -12  -6  432.18    6.96
   0 -12   6  343.68    4.77
   0 -12   6  383.11    6.42
   0 -12   6  372.03    6.40
   0  12   6  440.42    9.06
   0  12  -6  367.46   11.61
   0  12   6  457.85    9.95
   0 -12   6  398.16    6.60
   0 -12  -6  368.18    6.41
   0 -12  -6  368.24    5.72
   0 -12   6  446.37    7.04
   0  12   6  297.51    7.77
   0 -12   6  393.65   10.18
   0 -12  -6  402.43    4.29
   0 -12   6  414.77    4.74
   0  12   6  359.57    5.46
   0  12   6  350.72    9.76
   0 -12   7   24.24    3.05
   0 -12  -7   30.01    1.23
   0 -12   7   31.18    1.37
   0 -12   7   25.69    1.55
   0 -12   7   23.48    1.72
   0 -12  -7   25.86    1.93
   0 -12   7   27.31    2.02
   0  12   7   21.98    1.85
   0  12  -7   32.27    4.91
   0 -12   7   26.19    1.88
   0  12  -7   23.28    3.53
   0  12   7   32.42    2.76
   0 -12   7   34.83    1.65
   0 -12  -7   35.62    1.99
   0  12   7   40.67    3.43
   0 -12  -7   24.95    1.84
   0 -12   7   23.09    1.84
   0 -12  -7   26.11    1.79
   0  12   7   26.69    2.74
   0 -12  -7   18.19   10.78
   0  12   7   29.89    2.12
   0  12   7   38.34    4.05
   0 -12   8   55.91    4.42
   0 -12  -8   52.68    1.62
   0 -12   8   52.27    1.74
   0 -12  -8   50.69    2.55
   0 -12   8   42.81    1.91
   0 -12   8   50.15    2.51
   0 -12   8   51.67    2.46
   0  12   8   54.18    2.32
   0  12  -8   57.36    5.95
   0 -12   8   48.83    2.48
   0  12  -8   55.16    4.76
   0  12   8   54.85    3.52
   0 -12   8   49.24    2.00
   0 -12  -8   58.02    2.50
   0  12   8   56.76    3.87
   0 -12  -8   44.95    2.37
   0 -12   8   55.54    2.69
   0  12   8   53.51    3.56
   0 -12  -8   52.56    2.32
   0  12   8   48.77    2.29
   0  12   8   62.77    4.90
   0  12   9    1.90    1.05
   0 -12   9    2.03    0.54
   0 -12  -9    1.92    0.46
   0 -12   9    1.94    1.05
   0 -12   9    0.58    0.81
   0 -12  -9    2.20    0.99
   0  12  -9    5.11    3.44
   0  12  -9    4.92    2.58
   0  12   9    3.74    1.58
   0 -12  -9    3.31    0.81
   0 -12   9    3.21    0.71
   0  12   9   10.98    3.43
   0 -12   9    1.78    0.85
   0  12  -9    2.91    2.55
   0 -12  -9    0.98    0.89
   0  12   9    4.77    2.03
   0 -12  -9    1.13    0.92
   0  12   9    2.55    1.66
   0 -12   9    2.80    1.13
   0 -12  -9    6.08   12.95
   0 -12   9    2.10    2.39
   0  12   9    3.16    1.16
   0  12  10  605.02    6.46
   0 -12  10  672.13    6.33
   0 -12 -10  643.98    5.86
   0 -12  10  670.81    8.73
   0 -12  10  595.94    6.26
   0 -12 -10  601.51    8.52
   0  12 -10  641.06   17.45
   0 -12  10  594.20    8.48
   0  12 -10  592.38   13.96
   0  12  10  720.71   12.53
   0 -12 -10  671.25    8.41
   0 -12  10  645.60    7.21
   0  12  10  759.98   14.10
   0 -12 -10  572.17    8.22
   0 -12  10  620.65    8.85
   0  12  10  586.45   11.93
   0 -12 -10  540.81    7.00
   0  12  10  600.65    6.26
   0  12  10  735.63   15.67
   0 -12  10  583.36   13.12
   0  12  11    1.22    0.85
   0 -12  11    0.68    0.53
   0 -12 -11    0.10    0.39
   0 -12  11    1.00    1.11
   0 -12  11    0.11    0.84
   0 -12 -11    3.12    1.22
   0  12 -11    3.20    3.51
   0  12  11    0.74    1.35
   0  12 -11    4.95    2.55
   0 -12  11    0.44    0.57
   0 -12 -11    0.28    0.61
   0  12  11    3.89    3.57
   0 -12  11    0.20    0.84
   0  12 -11    2.88    2.47
   0  12  11    2.72    2.14
   0 -12 -11    0.62    0.84
   0 -12  11    0.66    0.98
   0  12  11    1.39    1.70
   0 -12 -11    0.23    0.97
   0 -12 -11    6.76   15.44
   0  12 -11    0.44    2.54
   0 -12  11    5.31    2.90
   0  12  11    0.43    0.70
   0 -12 -12   13.90   16.90
   0 -12  12   48.14    2.48
   0 -12  12   47.86    2.06
   0 -12 -12   45.84    2.56
   0  12 -12   47.85    4.85
   0 -12  12   38.10    4.73
   0 -12 -12   45.86    1.67
   0 -12  12   50.47    1.81
   0  12  12   41.07    1.72
   0  12 -12   50.54    5.77
   0 -12  12   47.44    2.54
   0 -12  12   50.19    2.09
   0 -12 -12   50.64    2.41
   0  12  12   42.47    3.46
   0  12 -12   48.86    4.68
   0  12  12   58.81    4.54
   0 -12 -12   46.88    2.60
   0  12 -12   42.52    4.19
   0  12  12   53.28    4.01
   0 -12  12   39.53    2.46
   0 -12 -12   49.72    2.35
   0 -12 -12   22.43    1.14
   0  12  12   50.26    1.94
   0  12  12   53.66    5.98
   0 -12 -13    7.12    1.53
   0 -12  13    6.78    1.20
   0 -12  13   11.15    4.01
   0  12 -13   11.25    3.48
   0 -12 -13    5.32    0.69
   0 -12  13    6.17    0.85
   0 -12  13    4.93    0.92
   0 -12 -13    6.77    1.07
   0  12  13    7.14    0.93
   0  12 -13   11.72    1.19
   0  12 -13   12.34    4.03
   0  12 -13   12.96    3.15
   0  12  13   10.27    2.22
   0  12  13    7.46    4.51
   0 -12  13    5.75    1.17
   0 -12 -13    7.81    1.36
   0  12  13    9.42    2.74
   0  12 -13   13.76    3.15
   0  12  13    6.87    2.24
   0 -12 -13    6.71    1.49
   0 -12  13    6.18    1.27
   0 -12 -13    2.17    0.97
   0 -12 -13    1.73   17.05
   0  12 -13    8.72    1.18
   0  12  13    6.84    0.91
   0 -12  14   37.37    2.29
   0 -12 -14   34.79    2.48
   0 -12  14   31.58    5.06
   0  12 -14   36.96    5.03
   0 -12 -14   28.68    1.43
   0 -12  14   35.01    1.58
   0 -12 -14   36.60    2.17
   0 -12  14   33.20    1.78
   0  12  14   33.76    1.52
   0  12 -14   36.62    1.63
   0  12 -14   35.92    5.18
   0  12 -14   38.90    4.34
   0  12  14   32.75    3.33
   0  12  14   38.07    4.24
   0 -12 -14   42.75    2.52
   0  12 -14   36.63    4.00
   0  12  14   44.82    3.78
   0 -12  14   31.11    2.35
   0 -12 -14   24.46    2.02
   0 -12 -14   33.59   20.74
   0  12  14   33.84    1.48
   0  12 -14   35.86    1.65
   0 -12  14   34.34    2.31
   0  12  14   48.65    6.29
   0 -12  15  155.28    4.48
   0 -12 -15  128.55    4.43
   0  12 -15  155.33    9.13
   0 -12 -15  146.62    3.22
   0 -12  15  145.12    2.92
   0 -12 -15  149.90    4.27
   0 -12  15  147.43    3.83
   0  12  15  149.48    3.01
   0  12 -15  160.06    3.10
   0  12 -15  155.88    8.62
   0  12 -15  148.47    7.07
   0  12  15  172.66    7.03
   0  12  15  120.54    6.93
   0  12 -15  168.40    6.88
   0 -12 -15  164.36    4.74
   0  12  15  168.98    7.39
   0 -12 -15   88.65    3.37
   0 -12 -15  134.38   28.64
   0  12 -15  160.01    3.13
   0  12  15  150.87    2.89
   0 -12  15  146.26    4.45
   0  12  15  150.98    9.55
   0 -12  16  763.69    9.93
   0 -12 -16  698.97   10.00
   0  12 -16  715.05   18.52
   0 -12 -16  715.45    7.07
   0 -12  16  740.89    6.44
   0 -12 -16  781.52    9.80
   0 -12  16  745.45    8.67
   0  12  16  714.79    6.40
   0  12 -16  785.48    6.96
   0  12 -16  687.80   16.90
   0  12  16  737.77   14.15
   0  12 -16  648.90   13.71
   0  12  16  779.04   16.84
   0 -12 -16  713.39    9.84
   0  12 -16  720.90   13.50
   0  12  16  882.14   16.95
   0 -12 -16  533.70   47.79
   0  12 -16  822.43    7.12
   0  12  16  752.75    6.22
   0 -12  16  693.02    9.66
   0  12  16  822.01   20.73
   0  12 -17   91.49    8.52
   0 -12 -17   96.97    2.71
   0 -12  17  102.74    2.47
   0 -12  17  106.22    3.84
   0 -12 -17  108.75    4.20
   0  12  17   93.32    2.33
   0  12 -17   98.10    2.55
   0  12  17  109.71    5.92
   0  12 -17   95.55    6.04
   0 -12 -17  102.50    3.62
   0 -12  17  109.41    3.40
   0  12  17   97.55    6.85
   0  12 -17  104.52    5.75
   0 -12 -17   93.39    3.70
   0  12  17   84.04    5.54
   0  12 -17  113.04    2.80
   0  12  17  112.36   10.71
   0  12  17  104.81    2.33
   0 -12  17  100.14    3.83
   0 -12 -17   76.12   28.97
   0  12 -18   17.16    7.31
   0  12  18    8.28    0.91
   0 -12  18    9.77    1.21
   0 -12 -18   12.60    1.41
   0  12 -18   12.04    3.68
   0  12 -18    9.44    1.10
   0 -12 -18   11.27    1.86
   0  12  18    9.58    2.47
   0  12  18   12.42    9.31
   0  12  18   10.56    0.90
   0 -12  18    9.87    1.49
   0 -12 -18   11.29    1.70
   0  12  18   15.81    4.50
   0  12  18   17.61    3.57
   0 -12 -18    1.06    1.35
   0 -12 -18   11.08   24.92
   0  12 -18   12.35    1.22
   0 -12 -19    9.06   25.37
   0  12  19   11.37    0.95
   0 -12 -19   17.85    1.67
   0 -12  19   14.53    1.43
   0  12 -19   17.94    4.40
   0  12 -19   11.62    1.11
   0 -12 -19   15.66    2.15
   0 -12  19   17.41    1.83
   0  12  19   22.15    3.25
   0  12  19   23.14    5.25
   0 -12 -19   13.13    1.76
   0  12  19   23.02    3.90
   0 -12 -19    2.63    1.61
   0  12 -19   17.05    1.35
   0  12  19   15.58    1.03
   0 -12  19   12.57    1.53
   0  12  20  464.83    5.16
   0 -12 -20  494.67    7.81
   0 -12  20  486.92    7.31
   0  12 -20  529.33   15.33
   0  12 -20  471.87    5.83
   0 -12 -20  512.77    8.95
   0 -12  20  562.94    9.12
   0  12  20  506.42   12.56
   0  12  20  515.66   15.42
   0 -12 -20  523.37    8.67
   0  12  20  560.22   14.26
   0  12 -20  473.17    5.76
   0 -12  20  472.45    8.23
   0  12  20  494.57    5.10
   0  12  21  320.80    4.26
   0 -12 -21  277.98    5.90
   0  12 -21  329.48   12.83
   0  12 -21  332.80    4.91
   0 -12 -21  317.13    7.17
   0 -12  21  332.22    7.07
   0  12  21  292.16    9.75
   0  12  21  309.15   13.16
   0 -12 -21  379.17    7.44
   0  12  21  320.28   11.27
   0 -12 -21  212.98   42.49
   0  12 -21  328.70    5.08
   0  12  21  309.85    4.03
   0 -12  21  288.88    6.46
   0 -12 -22   69.58   36.01
   0  12  22   63.18    1.92
   0 -12 -22   83.60    3.28
   0  12 -22   85.52    8.14
   0  12 -22   72.23    2.39
   0 -12  22   83.83    3.69
   0 -12 -22   83.52    3.96
   0  12  22   70.16    5.37
   0  12  22   83.06    9.41
   0 -12 -22   74.84    3.50
   0  12  22   98.42    6.95
   0  12 -22   82.83    2.65
   0 -12  22   73.58    3.42
   0  12  22   76.80    2.05
   0  12  23    1.27    0.60
   0 -12 -23    1.74    0.87
   0  12 -23    4.04    6.45
   0  12 -23    1.08    0.76
   0 -12 -23    1.22    1.90
   0 -12  23    0.89    1.31
   0  12  23    6.40    3.33
   0  12  23    0.69    0.56
   0 -12  23    3.00    1.14
   0  12  23    6.78    8.22
   0 -12 -23    0.61    1.49
   0  12  23   10.73    5.19
   0 -12 -23    1.93    1.83
   0 -12 -23    8.46   32.92
   0  12 -23   -0.16    0.78
   0  12  24  140.24    2.90
   0 -12 -24  154.21    4.30
   0  12 -24  170.27   12.54
   0  12 -24  157.16    3.53
   0 -12 -24  170.26    5.44
   0 -12  24  156.80    4.94
   0  12  24  177.75    8.16
   0  12  24  182.52   14.43
   0 -12 -24  203.37    5.50
   0  12  24  168.41    9.91
   0  12 -24  172.34    3.78
   0  12  24  150.86    2.88
   0 -12  24  139.17    4.51
   0 -12 -25    8.73    1.20
   0 -12 -25   16.44    2.76
   0 -12  25    9.82    1.94
   0  12  25   16.93    4.49
   0  12  25    9.38    0.89
   0 -12  25    8.74    1.34
   0  12  25    9.04    0.85
   0 -12 -25   10.54    2.22
   0  12 -25   12.17    4.94
   0  12  25   14.54    6.97
   0  12 -25   10.22    1.16
   0  12 -25   10.62    1.21
   0 -12 -25   -2.38   38.30
   0 -12 -25    4.54    2.18
   0  12  26  145.57    2.77
   0 -12  26  135.52    4.33
   0 -12 -26  164.60    5.22
   0  12 -26  169.76    3.84
   0 -12 -26  155.95    4.24
   0  12  26  149.69    8.08
   0  12 -26  137.11    3.36
   0  12  26  121.61    2.65
   0 -12  26  146.53    4.90
   0 -12 -26  170.34    5.55
   0  12  27   83.58    2.21
   0 -12 -27   70.65    2.82
   0  12  27   88.75    7.96
   0  12 -27   91.38    2.78
   0 -12  27   72.01    3.13
   0  12  27   75.35    2.04
   0 -12 -27   89.80    4.35
   0  12 -27   39.98    7.10
   0  12 -27   75.43    2.58
   0 -12 -27   21.18   50.20
   0 -12 -27   99.66    4.82
   0 -12  27   91.31    3.96
   0  12 -28   18.43    1.40
   0 -12  28   15.98    1.62
   0 -12  28   27.79    3.17
   0 -12 -28   35.30    4.39
   0  12 -28   10.88    7.91
   0  12  28   15.36    1.03
   0 -12 -28   19.36    1.67
   0  12 -28   19.58    1.45
   0  12  28   17.35    1.04
   0  12  28   14.84    7.85
   0 -12 -28    2.55   54.91
   0 -12 -29    3.61    1.13
   0 -12 -29    0.56   64.45
   0  12 -29    3.77    0.93
   0  12  29    3.41    0.63
   0 -12  29    3.12    1.07
   0 -12  29   11.04    3.11
   0  12  29    3.34    0.67
   0  12 -29    3.50    0.89
   0  12  30  119.17    2.45
   0  12 -30  121.26    2.92
   0  12  30  113.07    2.46
   0  12 -30  123.40    3.07
   0 -12  30  114.73    3.56
   0 -12 -30  128.65    3.50
   0  12 -31   28.41    1.55
   0  12  31   25.66    1.21
   0  12 -31   31.48    1.63
   0  12  31   29.00    1.27
   0 -12  31   25.75    1.77
   0  12 -32    7.16    1.01
   0  12  32    6.29    0.82
   0  12  32    8.88    0.89
   0 -12  32    9.20    1.22
   0  12 -33   24.92    1.44
   0  12  33   27.66    1.25
   0  12 -33   22.83    1.40
   0 -12  33   21.91    1.59
   0  12  33   25.07    1.25
   0  12 -34  106.11    2.46
   0 -12  34  104.39    2.85
   0  13   0    4.81    2.64
   0 -13   0    0.51    0.87
   0  13   0    6.42    2.34
   0 -13   0   -0.12    0.89
   0 -13   0   -0.09    0.38
   0 -13   0   -0.22    0.91
   0 -13   0    0.86    1.14
   0  13   0    3.01    1.92
   0 -13   0    0.26    0.77
   0 -13   0    0.07    0.64
   0  13   0    4.21    3.74
   0 -13  -1  480.87    6.74
   0 -13   1  498.55    7.18
   0 -13   1  555.70    7.19
   0 -13  -1  525.77    6.95
   0 -13  -1  418.92    7.01
   0 -13   1  453.47    7.40
   0  13  -1  627.50   10.63
   0  13   1  552.69   10.40
   0 -13  -1  655.82    8.35
   0 -13   1  653.06    8.22
   0 -13   1  482.94    7.50
   0 -13  -1  478.73    7.48
   0 -13   1  522.56    6.37
   0  13   1  477.12    8.94
   0  13  -1  478.08    8.71
   0  13  -1  416.49    9.49
   0  13   1  501.04   10.47
   0 -13  -1  529.76    5.08
   0 -13   1  515.70    5.11
   0  13  -1  549.19   11.31
   0  13   1  532.41   11.84
   0 -13  -2   51.84    2.30
   0 -13   2   53.57    2.42
   0 -13   2   52.64    2.31
   0 -13   2   50.27    2.14
   0 -13  -2   55.42    2.35
   0 -13   2   58.30    2.78
   0 -13  -2   69.93    2.91
   0 -13   2   64.46    2.77
   0  13  -2   67.72    3.99
   0 -13  -2   52.43    2.55
   0  13   2   59.46    3.67
   0 -13   2   47.39    2.01
   0 -13   2   56.22    2.78
   0 -13  -2   58.40    2.74
   0  13   2   69.15    3.81
   0  13  -2   60.74    3.57
   0  13  -2   68.07    4.40
   0  13   2   64.42    4.25
   0 -13   2   52.40    1.66
   0 -13  -2   50.52    1.60
   0  13   2   70.81    5.38
   0 -13   3  165.42    4.26
   0 -13   3  173.86    2.36
   0 -13  -3  173.22    3.96
   0  13  -3  180.55   11.43
   0 -13   3  175.91    3.82
   0 -13   3  184.19    4.07
   0 -13  -3  186.77    4.26
   0 -13   3  154.00    4.32
   0 -13  -3  155.74    4.33
   0 -13  -3  126.11    3.51
   0  13   3  157.67    5.79
   0 -13   3  178.00    4.65
   0 -13   3  144.94    4.21
   0 -13   3  125.89    3.11
   0 -13  -3  155.40    4.37
   0 -13   3  162.91    4.47
   0  13   3  182.47    5.91
   0  13   3  219.68    7.19
   0 -13  -3  172.67    2.90
   0 -13   3  168.06    2.93
   0  13   3  222.35    8.32
   0 -13  -4    6.26    0.93
   0  13  -4   10.67    4.78
   0 -13   4    6.39    1.09
   0 -13   4    7.45    1.13
   0 -13   4    6.11    0.98
   0 -13  -4    8.31    1.07
   0 -13   4    7.69    1.18
   0 -13  -4    6.49    1.15
   0  13   4   11.33    2.18
   0 -13  -4    8.15    1.20
   0 -13  -4    6.24    1.35
   0 -13   4    8.21    1.36
   0 -13   4    8.34    1.05
   0 -13   4    6.02    1.29
   0  13   4    4.42    1.68
   0  13   4   12.97    2.71
   0 -13  -4    6.34    0.61
   0 -13   4    6.64    0.69
   0  13   4    5.67    3.76
   0  13   5  329.88    8.91
   0 -13  -5  412.27    7.02
   0 -13   5  331.35    6.31
   0 -13   5  458.89    7.44
   0 -13  -5  473.67    6.77
   0  13   5  495.37   10.33
   0 -13  -5  394.17    4.40
   0 -13   5  402.18    4.64
   0 -13   5  414.66    7.16
   0 -13  -5  375.74    6.65
   0 -13   5  393.79    5.44
   0 -13   5  387.10    6.83
   0 -13   5  420.28    5.94
   0 -13  -5  428.76    6.62
   0 -13   5  402.51    5.88
   0  13   5  456.90    9.71
   0  13  -5  335.78   11.85
   0  13  -5  380.62   15.50
   0 -13   5  382.74    6.62
   0  13  -6    4.50    2.76
   0  13   6    2.49    1.73
   0 -13  -6    1.60    0.73
   0 -13   6    1.61    1.22
   0 -13   6    2.13    0.78
   0 -13   6    4.50    2.55
   0  13   6    5.05    3.83
   0 -13  -6    1.15    0.87
   0  13   6    3.69    2.45
   0 -13   6    1.57    0.96
   0 -13  -6    2.22    1.06
   0  13   6    3.40    1.79
   0 -13  -6    1.70    0.46
   0 -13   6    1.61    0.42
   0 -13   6    2.57    1.00
   0  13  -6    4.16    4.13
   0 -13  -6    0.79    0.95
   0 -13   6    1.07    0.97
   0 -13   6    1.16    1.07
   0 -13   6    0.87    1.06
   0 -13  -6    1.18    1.21
   0 -13   7   32.80    2.12
   0  13  -7   35.95    5.84
   0 -13  -7   38.77    2.12
   0 -13   7   37.71    1.91
   0 -13   7   29.34    3.64
   0 -13   7   35.19    1.42
   0 -13  -7   31.24    1.30
   0  13  -7   31.98    4.33
   0  13   7   41.38    3.38
   0  13   7   29.66    3.44
   0 -13   7   28.75    2.04
   0 -13  -7   28.16    2.09
   0  13   7   49.74    3.73
   0 -13  -7   39.46    2.13
   0  13   7   34.02    2.22
   0  13   7   29.00    2.05
   0 -13   7   30.12    2.21
   0 -13   7   35.19    1.84
   0 -13   7   34.00    2.11
   0 -13  -7   29.49    2.14
   0  13  -8  315.83   13.74
   0 -13   8  285.85    5.99
   0 -13   8  304.30    5.25
   0 -13  -8  353.96    6.29
   0 -13   8  340.99    9.94
   0 -13  -8  291.17    3.93
   0 -13   8  298.23    4.02
   0  13   8  363.49    9.22
   0  13  -8  318.35   11.28
   0  13   8  260.32    8.54
   0 -13  -8  234.35    5.51
   0 -13   8  290.28    6.21
   0 -13  -8  321.85    5.63
   0  13   8  375.46    9.63
   0  13   8  314.79    5.00
   0  13   8  309.94    5.00
   0 -13   8  320.83    4.92
   0 -13  -8  289.76    6.22
   0 -13   8  297.76    6.11
   0 -13   8  284.99    6.05
   0  13   9   73.21    2.59
   0 -13   9   79.89    2.10
   0 -13  -9   79.17    2.13
   0  13  -9   79.94    5.92
   0 -13   9   81.04    5.45
   0 -13   9   74.58    3.14
   0  13  -9   93.61    8.09
   0 -13   9   89.88    2.93
   0 -13  -9   84.72    3.14
   0  13  -9   77.44    5.96
   0  13   9   98.70    5.04
   0  13   9  102.27    5.74
   0 -13  -9   73.51    3.21
   0 -13   9   80.98    3.39
   0 -13  -9   59.48    2.79
   0  13   9   76.69    4.75
   0  13   9   84.07    2.66
   0 -13  -9   24.38   11.88
   0 -13  -9   24.00   15.83
   0 -13   9   84.33    2.64
   0 -13  -9   81.39    3.43
   0 -13   9   80.77    3.28
   0 -13 -10   35.00    2.43
   0 -13  10   27.27    1.79
   0 -13  10   34.66    2.38
   0  13  10   31.15    1.74
   0 -13  10   33.44    1.49
   0 -13 -10   30.31    1.36
   0 -13  10   34.13    4.31
   0  13 -10   35.08    4.78
   0 -13  10   30.58    2.11
   0  13 -10   39.67    6.13
   0 -13 -10   32.32    1.99
   0 -13  10   32.20    1.86
   0  13 -10   37.11    4.57
   0  13  10   34.28    3.24
   0  13  10   35.36    3.91
   0 -13 -10   31.06    2.13
   0 -13 -10   26.19    2.04
   0 -13  10   30.54    2.28
   0  13  10   29.97    3.34
   0 -13 -10   17.18   22.12
   0 -13 -10   21.19   13.81
   0  13  10   30.61    1.72
   0  13  10   31.82    5.65
   0 -13  11  248.69    4.30
   0 -13  11  269.22    5.89
   0 -13 -11  242.62    5.84
   0  13  11  238.05    4.14
   0 -13  11  295.61    4.20
   0 -13 -11  292.79    4.28
   0 -13  11  219.31    8.65
   0  13 -11  265.34   10.46
   0 -13  11  271.96    6.05
   0  13 -11  255.97   12.19
   0 -13 -11  323.36    6.18
   0 -13  11  269.66    5.13
   0  13  11  273.13    8.52
   0  13 -11  247.62    9.73
   0  13  11  292.55    9.81
   0 -13 -11  244.36    5.72
   0 -13  11  245.78    5.86
   0 -13 -11  227.90    5.10
   0  13  11  254.99    8.45
   0 -13 -11  160.06   33.97
   0 -13 -11   84.62   19.04
   0  13  11  270.81    4.28
   0  13  11  263.85   11.17
   0 -13 -12  541.39    8.69
   0 -13  12  591.55    8.77
   0  13  12  585.05    6.25
   0 -13  12  619.23    6.06
   0 -13 -12  557.06    5.89
   0 -13  12  545.14   13.19
   0  13 -12  597.68   15.99
   0 -13  12  545.53    8.50
   0  13 -12  647.87   18.10
   0 -13  12  562.84    7.41
   0 -13 -12  621.37    8.59
   0  13  12  774.87   14.31
   0  13 -12  609.28   14.89
   0  13  12  488.12   12.88
   0 -13 -12  522.10    8.35
   0  13  12  678.97   14.44
   0 -13  12  508.22    8.44
   0 -13 -12  273.14   28.90
   0 -13 -12  288.13   46.04
   0  13  12  628.08   17.17
   0  13  12  550.93    5.81
   0  13 -13    4.34    4.54
   0 -13  13    2.62    0.66
   0 -13 -13    3.34    0.68
   0  13  13    2.14    0.72
   0 -13  13    4.50    1.18
   0  13 -13    6.13    4.91
   0 -13 -13    3.84    1.01
   0 -13  13    3.53    0.85
   0  13  13    2.42    1.79
   0  13 -13    6.09    3.70
   0  13  13    9.71    6.40
   0  13 -13    7.18    3.66
   0  13  13   11.44    3.71
   0 -13 -13    4.61    1.32
   0 -13 -13    2.52    1.52
   0 -13  13    1.17    1.20
   0  13  13    4.53    2.60
   0  13  13    2.22    0.69
   0 -13 -13    7.28   17.91
   0 -13 -13   15.60   45.32
   0 -13 -13    3.12    1.46
   0 -13  13    2.58    1.23
   0 -13  14   81.11    3.44
   0 -13 -14   87.48    3.76
   0  13 -14   86.04    7.88
   0 -13 -14   76.26    2.30
   0 -13  14   84.50    2.17
   0 -13  14   74.00    2.82
   0 -13 -14   75.08    3.10
   0  13  14   83.73    2.35
   0  13 -14   99.78    2.69
   0 -13  14   76.92    3.33
   0  13 -14   78.86    7.81
   0  13  14   99.09    5.56
   0  13 -14  101.41    6.61
   0  13  14   88.32    6.50
   0  13 -14  104.83    6.43
   0 -13 -14   70.77    3.31
   0 -13  14   73.16    3.53
   0 -13 -14   48.15    2.85
   0  13  14  117.08    6.56
   0 -13 -14   30.67   20.02
   0  13 -14   96.67    2.78
   0  13  14   79.17    2.15
   0  13  14   78.79    9.25
   0 -13  15   75.58    3.39
   0 -13 -15   73.91    3.48
   0  13 -15   65.50    8.16
   0 -13  15   77.02    2.12
   0 -13 -15   75.42    2.36
   0 -13 -15   90.07    3.41
   0 -13  15   83.23    3.02
   0  13  15   68.20    2.14
   0  13 -15   68.88    2.34
   0 -13  15   74.63    3.32
   0  13 -15   73.73    6.00
   0  13  15   72.50    5.04
   0  13  15   75.02    6.25
   0 -13 -15   73.16    3.32
   0  13 -15   79.08    5.77
   0  13  15   69.17    5.26
   0 -13 -15   43.21   23.43
   0  13 -15   92.47    2.78
   0  13  15   84.14    2.22
   0  13  15   79.12   10.60
   0 -13  16  113.08    4.16
   0 -13 -16  125.71    4.47
   0  13 -16   99.87   10.14
   0  13  16  116.40    2.67
   0 -13 -16  121.23    3.90
   0 -13  16  112.75    3.51
   0  13 -16  116.41    3.07
   0  13 -16  116.86    2.94
   0  13  16  131.22    6.51
   0 -13  16  108.10    3.98
   0  13  16  100.63    7.09
   0 -13 -16  116.37    4.22
   0  13  16  155.76    7.66
   0 -13 -16  116.51    2.92
   0 -13  16  112.50    2.50
   0 -13 -16   74.72   26.64
   0  13  16  105.65   12.77
   0  13  16  119.99    2.56
   0 -13 -17    9.35    0.96
   0  13 -17   16.48    4.26
   0 -13  17    9.76    0.99
   0 -13 -17    7.74    1.18
   0 -13  17    9.53    1.27
   0 -13 -17   11.03    1.97
   0 -13  17    9.69    1.65
   0  13  17    8.84    0.84
   0  13 -17   11.83    1.24
   0  13  17   10.21    2.57
   0 -13  17    8.04    1.33
   0  13  17   19.18    5.38
   0 -13 -17   10.82    1.71
   0  13  17   14.71    3.71
   0 -13 -17   12.30   23.40
   0  13 -17   14.77    1.44
   0  13  17   11.29    0.91
   0  13 -18  168.77    9.22
   0 -13 -18  142.91    4.27
   0 -13  18  129.59    3.82
   0 -13 -18  155.49    5.08
   0 -13  18  141.98    4.70
   0  13  18  125.24    2.70
   0  13 -18  144.77    3.24
   0  13  18  155.20    7.17
   0 -13  18  128.92    4.38
   0  13  18  173.12    9.73
   0 -13 -18  131.13    4.54
   0  13  18  151.35    7.79
   0  13 -18  139.34    3.32
   0  13  18  138.40    2.67
   0  13  19    1.90    0.56
   0 -13 -19    3.04    0.96
   0  13 -19    1.97    0.95
   0 -13 -19    4.19    1.75
   0 -13  19    1.22    1.25
   0  13  19    9.56    2.92
   0 -13  19    1.28    0.82
   0  13  19    1.77    0.52
   0  13  19   10.98    5.75
   0 -13 -19    3.46    1.48
   0  13  19    9.70    3.92
   0 -13 -19    5.90   26.16
   0  13 -19    8.13    4.74
   0  13 -19    2.58    1.00
   0 -13 -20   34.59   29.97
   0  13 -20   89.47    8.15
   0 -13 -20   78.29    3.17
   0 -13 -20   80.55    4.01
   0 -13  20   79.54    3.62
   0  13  20   69.29    2.04
   0  13 -20   81.68    2.61
   0  13  20   80.43    5.56
   0 -13  20   68.14    3.24
   0  13  20   77.05    8.66
   0 -13 -20   78.50    3.64
   0  13  20  106.06    7.20
   0 -13 -20   26.07    1.60
   0  13  20   75.89    2.05
   0  13 -20   71.89    2.53
   0  13  21  219.28    3.54
   0 -13 -21  232.52    5.40
   0  13 -21  246.50   12.29
   0  13 -21  229.34    4.28
   0 -13  21  209.18    5.53
   0  13  21  205.62    8.65
   0  13  21  237.68    3.55
   0 -13 -21  224.56    5.88
   0  13  21  195.30    9.32
   0  13 -21  231.12    4.39
   0 -13  21  232.44    6.19
   0 -13 -21  250.46    6.50
   0  13  22   12.08    0.95
   0 -13 -22   10.47    1.34
   0  13 -22   15.25    8.04
   0  13  22   18.75    4.02
   0 -13  22   11.05    1.56
   0  13 -22   13.33    1.38
   0  13  22   10.92    0.86
   0 -13 -22   16.15    2.16
   0  13  22   17.14   10.15
   0  13  22   21.85    5.88
   0  13 -22   11.25    1.27
   0 -13 -22    9.24   33.11
   0 -13 -22   12.12    2.34
   0 -13  22   15.16    2.10
   0  13  23   26.69    1.30
   0 -13 -23   28.27    1.95
   0  13  23   40.86    4.94
   0 -13  23   23.27    2.04
   0  13 -23   26.92    1.64
   0  13  23   28.02    1.27
   0 -13 -23   23.04    2.38
   0  13  23   31.06    6.94
   0  13 -23   34.56    1.95
   0 -13  23   30.71    2.60
   0 -13 -23   34.02    3.11
   0  13  24   10.14    0.93
   0 -13 -24    9.73    1.30
   0  13  24   15.15    4.62
   0 -13  24    9.62    1.40
   0  13 -24   11.87    1.26
   0  13  24    9.46    0.86
   0 -13 -24   16.63    2.47
   0  13  24   21.63    7.72
   0  13 -24   11.59    1.29
   0 -13 -24    6.01   37.12
   0 -13  24   12.07    1.98
   0  13  25  166.84    3.10
   0 -13 -25  182.13    4.54
   0  13  25  183.78    3.10
   0 -13 -25  203.38    5.72
   0  13  25  130.61   12.70
   0  13 -25  202.40    4.19
   0  13 -25  190.59    4.00
   0 -13  25  180.80    4.94
   0  13  25  165.44    8.52
   0 -13  25  211.76    5.97
   0 -13 -25  208.88    5.99
   0 -13 -26    7.69    1.22
   0  13  26   10.11    6.27
   0  13  26    6.77    0.74
   0 -13 -26   11.31    3.13
   0  13 -26    8.18    6.73
   0  13 -26    7.31    1.11
   0 -13  26    5.98    1.23
   0 -13  26    9.63    2.33
   0 -13 -26    3.86   44.71
   0  13 -26    4.39    1.01
   0  13 -27   33.90    1.79
   0 -13 -27   26.47    1.85
   0  13  27   24.91    1.17
   0  13 -27   17.51    8.65
   0  13 -27   29.98    1.75
   0 -13  27   36.11    3.18
   0 -13 -27   38.29    4.65
   0  13  27   28.85    1.30
   0 -13  27   23.56    1.86
   0 -13  28   41.39    2.27
   0 -13 -28   45.33    2.24
   0  13 -28   40.26    1.89
   0  13  28   43.72    1.56
   0  13  28   41.30    1.49
   0  13 -28   43.90    1.91
[truncated: 3,738,018 more chars]
